# Supplementary material for: Proposed multidimensional framework for understanding Chagas disease healthcare barriers in the United States
Source: PLoS Negl Trop Dis. 2019 Sep 26;13(9):e0007447. doi: 10.1371/journal.pntd.0007447 (PMC6762052; doi:10.1371/journal.pntd.0007447)
Supplement: S1 Data — (XLSX) [file pntd.0007447.s001.xlsx]

## Sheet: all records
Title	code
[Adherence to medication among patients with Parkinson's disease treated at a specialized outpatient unit].	NC	/pubmed/23546212	Marchi KC, Chagas MH, Tumas V, Miasso AI, Crippa JA, Tirapelli CR.	Cien Saude Colet. 2013 Mar;18(3):855-62. Portuguese.	Cien Saude Colet. 2013	PubMed	citation	PMID:23546212	pubmed	23546212	create date:2013/04/03 | first author:Marchi KC
[Assessment of an entomological surveillance system for Chagas disease with community participation in MambaÃ­ and BuritinÃ³polis, State of GoiÃ¡s].	NT	/pubmed/19287934	Silveira AC, de Rezende DF, Nogales AM, Cortez-Escalante JJ, Castro C, MacÃªdo V.	Rev Soc Bras Med Trop. 2009 Jan-Feb;42(1):39-46. Portuguese.	Rev Soc Bras Med Trop. 2009	PubMed	citation	PMID:19287934	pubmed	19287934	create date:2009/03/17 | first author:Silveira AC
[Brazilian Network of Attention and Studies on Trypanosoma cruzi/HIV Co-infection and others immunossupression conditions].	NR	/pubmed/19967250	Almeida EA, Ramos Junior AN, Correia D, Shikanai-Yasuda MA.	Rev Soc Bras Med Trop. 2009 Sep-Oct;42(5):605-8. Portuguese. No abstract available.	Rev Soc Bras Med Trop. 2009	PubMed	citation	PMID:19967250	pubmed	19967250	create date:2009/12/08 | first author:Almeida EA
[Chagas disease and the technology problem].	NR	/pubmed/2936363	Pinto Dias JC.	Bol Oficina Sanit Panam. 1985 Sep;99(3):244-57. Spanish. No abstract available.	Bol Oficina Sanit Panam. 1985	PubMed	citation	PMID:2936363	pubmed	2936363	create date:1985/09/01 | first author:Pinto Dias JC
[Chagas disease epidemiological surveillance in a decentralized program: evaluation of practice and knowledge among municipal health agents in an endemic region of Minas Gerais State, Brazil].	NR	/pubmed/17891303	Villela MM, Souza JM, Melo Vde P, Dias JC.	Cad Saude Publica. 2007 Oct;23(10):2428-38. Portuguese.	Cad Saude Publica. 2007	PubMed	citation	PMID:17891303	pubmed	17891303	create date:2007/09/25 | first author:Villela MM
[Chagas disease in a life story: unveiling the disease, changing the world. Interview with JoÃ£o Carlos Pinto Dias. Interview by Roberto BriceÃ±o-LeÃ³n].	NR	/pubmed/19287862	Dias JC.	Cad Saude Publica. 2009;25 Suppl 1:S179-86. Spanish. No abstract available.	Cad Saude Publica. 2009	PubMed	citation	PMID:19287862	pubmed	19287862	create date:2009/03/17 | first author:Dias JC
[Chagas' disease in Porto LetÃ­cia, SÃ£o Paulo: a comparative study in the Pontal the Paranapanema].	NR	/pubmed/19142442	Silva RA, Goldenberg P.	Rev Soc Bras Med Trop. 2008 Nov-Dec;41(6):621-7. Portuguese.	Rev Soc Bras Med Trop. 2008	PubMed	citation	PMID:19142442	pubmed	19142442	create date:2009/01/15 | first author:Silva RA
[Chagas disease in the central region of Honduras: knowledge, beliefs, and practices].	NT	/pubmed/9567649	Avila Montes G, MartÃ­nez HernÃ¡ndez M, Ponce C, Ponce E, Soto HernÃ¡ndez R.	Rev Panam Salud Publica. 1998 Mar;3(3):158-63. Spanish.	Rev Panam Salud Publica. 1998	PubMed	citation	PMID:9567649	pubmed	9567649	create date:1998/05/06 | first author:Avila Montes G
[Chagas disease, environment, participation, and the state].	X	/pubmed/11426278	Dias JC.	Cad Saude Publica. 2001;17 Suppl:165-9. Portuguese.	Cad Saude Publica. 2001	PubMed	citation	PMID:11426278	pubmed	11426278	create date:2001/06/27 | first author:Dias JC
[Challenges and inputs of the gender perspective to the study of vector borne diseases].	NT	/pubmed/25629281	Arenas-Monreal L, PiÃ±a-Pozas M, GÃ³mez-DantÃ©s H.	Salud Publica Mex. 2015 Jan-Feb;57(1):66-75. Spanish.	Salud Publica Mex. 2015	PubMed	citation	PMID:25629281	pubmed	25629281	create date:2015/01/30 | first author:Arenas-Monreal L
[Clinical microbiology laboratory and imported parasitic diseases].	NC	/pubmed/20932605	MartÃ­n-RabadÃ¡n P, MartÃ­nez-Ruiz R, Cuadros J, CaÃ±avate C.	Enferm Infecc Microbiol Clin. 2010 Dec;28(10):719-25. doi: 10.1016/j.eimc.2010.03.013. Epub 2010 Oct 6. Review. Spanish.	Enferm Infecc Microbiol Clin. 2010	PubMed	citation	PMID:20932605	pubmed	20932605	create date:2010/10/12 | first author:MartÃ­n-RabadÃ¡n P
[Control of Chagas' disease in Guarani communities: knowledge and hygiene habits within the Project to Improve Living Conditions in Bolivia].	NT	/pubmed/12729546	VerdÃº J, Ruiz MT.	Gac Sanit. 2003 Mar-Apr;17(2):166-8. Spanish.	Gac Sanit. 2003	PubMed	citation	PMID:12729546	pubmed	12729546	create date:2003/05/06 | first author:VerdÃº J
[Cost effectiveness study of a control program of congenital Chagas disease in Bolivia].	C	/pubmed/16482828	Billot C, Torrico F, Carlier Y.	Rev Soc Bras Med Trop. 2005;38 Suppl 2:108-13. Spanish.	Rev Soc Bras Med Trop. 2005	PubMed	citation	PMID:16482828	pubmed	16482828	create date:2006/02/18 | first author:Billot C
[Diagnosis, management and treatment of chronic Chagas' heart disease in areas where Trypanosoma cruzi infection is not endemic].	NR	/pubmed/18341922	GascÃ³n J, Albajar P, CaÃ±as E, Flores M, GÃ³mez i Prat J, Herrera RN, Lafuente CA, Luciardi HL, Moncayo A, Molina L, MuÃ±oz J, Puente S, Sanz G, TreviÃ±o B, Sergio-Salles X; Working Group of the second workshop on "Imported Chagas' Disease, a New Challenge in Public Health".; Spanish Society of Tropical Medicine and International Health..	Enferm Infecc Microbiol Clin. 2008 Feb;26(2):99-106. Spanish.	Enferm Infecc Microbiol Clin. 2008	PubMed	citation	PMID:18341922	pubmed	18341922	create date:2008/03/18 | first author:GascÃ³n J
[Emergencies in patients with Chagas' disease in Buenos Aires city, Argentina].	NR	/pubmed/12612743	Auger S, Storino R, Iglesias OrdoÃ±ez O, Urrutia MI, Sanmartino M, Romero D, JÃ¶rg M.	Rev Soc Bras Med Trop. 2002 Nov-Dec;35(6):609-16. Epub 2003 Feb 26. Portuguese.	Rev Soc Bras Med Trop. 2002	PubMed	citation	PMID:12612743	pubmed	12612743	create date:2003/03/04 | first author:Auger S
[Emmanuel Dias: the principal architect of the fight against Chagas disease in the Americas].	NR	/pubmed/19009194	Dias JC, Prata A, Coura JR.	Rev Soc Bras Med Trop. 2008 Sep-Oct;41(5):502-4. Portuguese.	Rev Soc Bras Med Trop. 2008	PubMed	citation	PMID:19009194	pubmed	19009194	create date:2008/11/15 | first author:Dias JC
[Endemic dengue: surveillance strategy challenges].	NC	/pubmed/15361960	Marzochi KB.	Rev Soc Bras Med Trop. 2004 Sep-Oct;37(5):413-5. Epub 2004 Sep 3. Portuguese.	Rev Soc Bras Med Trop. 2004	PubMed	citation	PMID:15361960	pubmed	15361960	create date:2004/09/14 | first author:Marzochi KB
[Epidemiological surveillance of vertically-transmitted Chagas disease at three maternity hospitals in the Valencian Community].	NT	/pubmed/19100190	Paricio-Talayero JM, Benlloch-Muncharaz MJ, Collar-del-Castillo JI, Rubio-Soriano A, Serrat-PÃ©rez C, Magraner-Egea J, Landa-Rivera L, SÃ¡nchez-Palomares M, Beseler-Soto B, Santos-Serrano L, Ferriol-Camacho M, Mut-Buigues J, TomÃ¡s-Vila M, del Carmen Alonso-JimÃ©nez M, DomÃ­nguez-MÃ¡rquez V, Igual-Adell R.	Enferm Infecc Microbiol Clin. 2008 Dec;26(10):609-13. Spanish.	Enferm Infecc Microbiol Clin. 2008	PubMed	citation	PMID:19100190	pubmed	19100190	create date:2008/12/23 | first author:Paricio-Talayero JM
[Estimating demand for anti-Chagas drugs: a contribution for access in Latin America].	X	/pubmed/28614468	Chaves GC, Abi-Saab Arrieche M, Rode J, Mechali D, Reis PO, Alves RV, Stobbaerts E, Aguilar NG, Ribeiro I.	Rev Panam Salud Publica. 2017 Jun 8;41:e45. Spanish.	Rev Panam Salud Publica. 2017	PubMed	citation	PMID:28614468	pubmed	28614468	create date:2017/06/15 | first author:Chaves GC
[Evaluation of knowledge and practices related to Chagas disease and its vectors among adults and children in an endemic region in Minas Gerais State, Brazil].	NT	/pubmed/19649411	Villela MM, Pimenta DN, Lamounier PA, Dias JC.	Cad Saude Publica. 2009 Aug;25(8):1701-10. Portuguese.	Cad Saude Publica. 2009	PubMed	citation	PMID:19649411	pubmed	19649411	create date:2009/08/04 | first author:Villela MM
[Guidelines for Chagas disease. 2006. Part I. Introduction and epidemiology].	NR	/pubmed/18580996	[No authors listed]	Rev Chilena Infectol. 2008 Jun;25(3):189-93. doi: /S0716-10182008000300008. Epub 2008 Jun 24. Spanish.	Rev Chilena Infectol. 2008	PubMed	citation	PMID:18580996	pubmed	18580996	create date:2008/06/27
[Health care reform, decentralization, prevention and control of vector-borne diseases].	NC	/pubmed/11119330	Schmunis GA, Dias JC.	Cad Saude Publica. 2000;16 Suppl 2:117-23. Spanish.	Cad Saude Publica. 2000	PubMed	citation	PMID:11119330	pubmed	11119330	create date:2000/12/19 | first author:Schmunis GA
[Health education for triatomine control in an area under epidemiological surveillance in ParanÃ¡ State, Brazil].	NT	/pubmed/12488880	Falavigna-Guilherme AL, Costa AL, Batista O, Pavanelli GC, de Araujo SM.	Cad Saude Publica. 2002 Nov-Dec;18(6):1543-50. Portuguese.	Cad Saude Publica. 2002	PubMed	citation	PMID:12488880	pubmed	12488880	create date:2002/12/19 | first author:Falavigna-Guilherme AL
[How health activities view man and how man rethinks them: an anthropological analysis of Chagas disease control].	X	/pubmed/19750382	Magnani C, Dias JC, Gontijo ED.	Cad Saude Publica. 2009 Sep;25(9):1947-56. Portuguese.	Cad Saude Publica. 2009	PubMed	citation	PMID:19750382	pubmed	19750382	create date:2009/09/15 | first author:Magnani C
[How much does the medical treatment of chronic Chagas cardiopathy cost? Direct costs in a cardiology hospital].	C	/pubmed/12148332	Vallejo M, Montenegro P, Reyes PA.	Arch Cardiol Mex. 2002 Apr-Jun;72(2):129-37. Spanish.	Arch Cardiol Mex. 2002	PubMed	citation	PMID:12148332	pubmed	12148332	create date:2002/08/01 | first author:Vallejo M
[Human infection by Trypanosoma cruzi in Chile: epidemiology estimates and costs of care and treatment of the chagasic patient].	NR	/pubmed/9830720	Schenone H.	Bol Chil Parasitol. 1998 Jan-Jun;53(1-2):23-6. Spanish.	Bol Chil Parasitol. 1998	PubMed	citation	PMID:9830720	pubmed	9830720	create date:1998/11/27 | first author:Schenone H
[Human vulnerability to Trypanosoma cruzi vector transmission through health-disease processes and social appropriation of the territory].	NT	/pubmed/26172096	Valdez Tah AR, Huicochea GÃ³mez L, Nazar Beutelspacher A, Ortega Canto J, Ramsey JM.	Salud Colect. 2015 Jun;11(2):191-210. doi: 10.1590/S1851-82652015000200004. Review. Spanish.	Salud Colect. 2015	PubMed	citation	PMID:26172096	pubmed	26172096	create date:2015/07/15 | first author:Valdez Tah AR
[Integral treatment of congenital Chagas disease: the Bolivian experience ].	X	/pubmed/16482807	SuÃ¡rez E, Alonso-Vega C, Torrico F, CÃ³rdova M.	Rev Soc Bras Med Trop. 2005;38 Suppl 2:21-3. Spanish.	Rev Soc Bras Med Trop. 2005	PubMed	citation	PMID:16482807	pubmed	16482807	create date:2006/02/18 | first author:SuÃ¡rez E
[Investigation into the effect of household triatomine infestation on awareness among inhabitants of settlements and re-settlements in areas infested with Triatoma sordida in SÃ£o Paulo State, Brazil].	NT	/pubmed/15073636	Silva RA, Sampaio SM, Poloni M, Koyanagui PH, Carvalho ME, Rodrigues VL.	Cad Saude Publica. 2004 Mar-Apr;20(2):555-61. Epub 2004 Apr 6. Portuguese.	Cad Saude Publica. 2004	PubMed	citation	PMID:15073636	pubmed	15073636	create date:2004/04/10 | first author:Silva RA
[Knowledge about Chagas' disease and risk factors in Argentina communities with different epidemiological trends].	NT	/pubmed/10808751	Sanmartino M, Crocco L.	Rev Panam Salud Publica. 2000 Mar;7(3):173-8. Spanish.	Rev Panam Salud Publica. 2000	PubMed	citation	PMID:10808751	pubmed	10808751	create date:2000/05/16 | first author:Sanmartino M
[Knowledge and risk factors related to Chagas' disease in two Panamanian communities where Rhodnius pallescens is the main vector].	NT	/pubmed/24967931	Hurtado LA, Calzada JE, Pineda V, GonzÃ¡lez K, SantamarÃ­a AM, CÃ¡ceres L, Wald C, SaldaÃ±a A.	Biomedica. 2014 Apr-Jun;34(2):260-70. doi: 10.1590/S0120-41572014000200012. Spanish.	Biomedica. 2014	PubMed	citation	PMID:24967931	pubmed	24967931	create date:2014/06/27 | first author:Hurtado LA
[Knowledge of vector-borne diseases (dengue, rickettsiosis and Chagas disease) in physicians].	NT	/pubmed/28763070	Lugo-Caballero CI, Dzul-Rosado K, Dzul-Tut I, Balam-May Ã, Zavala-Castro J.	Gac Med Mex. 2017 May-Jun;153(3):321-328. Spanish.	Gac Med Mex. 2017	PubMed	citation	PMID:28763070	pubmed	28763070	create date:2017/08/02 | first author:Lugo-Caballero CI
[Knowledge, attitudes, and practices concerning Chagas disease in schoolchildren from an endemic area in Peru].	NT	/pubmed/12700793	Cabrera R, Mayo C, SuÃ¡rez N, Infante C, NÃ¡quira C, GarcÃ­a-Zapata MT.	Cad Saude Publica. 2003 Jan-Feb;19(1):147-54. Epub 2003 Apr 1. Spanish.	Cad Saude Publica. 2003	PubMed	citation	PMID:12700793	pubmed	12700793	create date:2003/04/18 | first author:Cabrera R
[Mortality due to Chagas disease in SÃ£o Paulo State (Brazil): subsidy for the planning of chagasic patient care].	NR	/pubmed/1307429	Litvoc J, Wanderley DM, Camargo LM.	Rev Saude Publica. 1992 Apr;26(2):59-65. Portuguese.	Rev Saude Publica. 1992	PubMed	citation	PMID:1307429	pubmed	1307429	create date:1992/04/01 | first author:Litvoc J
[Natriuretic peptide in patients with Chagas disease: diagnostic utility in heart failure].	NR	/pubmed/25558752	Pozo-PÃ©rez A, Jorquera-FernÃ¡ndez A, RodrÃ­guez-Urbaneja F, Romero-PeÃ±a L, Geraldino-Carvajal O, CÃ¡ceres-Cauro A, Rosas-MartÃ­nez M.	Invest Clin. 2014 Dec;55(4):321-31. Spanish.	Invest Clin. 2014	PubMed	citation	PMID:25558752	pubmed	25558752	create date:2015/01/07 | first author:Pozo-PÃ©rez A
[OPS/MSF Regional Consultation Technique on Organization and Structure of the Medical Attention of patient with Chagas disease].	X	/pubmed/16410937	[No authors listed]	Rev Soc Bras Med Trop. 2005 Nov-Dec;38(6):538-41. Epub 2006 Jan 4. Portuguese. No abstract available.	Rev Soc Bras Med Trop. 2005	PubMed	citation	PMID:16410937	pubmed	16410937	create date:2006/01/18
[PAHO/WHO --Task force on the initiative of the South Cone for the elimination of vector transmission and interruption of transfusion transmission of Trypanosoma cruzi. Epidemiologic surveillance of Triatoma infestans].	NT	/pubmed/7855358	Dias JC.	Rev Soc Bras Med Trop. 1993;26 Suppl 3:39-44. Portuguese. No abstract available.	Rev Soc Bras Med Trop. 1993	PubMed	citation	PMID:7855358	pubmed	7855358	create date:1993/01/01 | first author:Dias JC
[Representations, myths, and behaviors among Chagas disease patients with pacemakers].	X	/pubmed/17572811	Magnani C, Oliveira BG, Gontijo ED.	Cad Saude Publica. 2007 Jul;23(7):1624-32. Portuguese.	Cad Saude Publica. 2007	PubMed	citation	PMID:17572811	pubmed	17572811	create date:2007/06/19 | first author:Magnani C
[Seroprevalence of Chagas infection among inhabitants of municipalities in the Botucatu region, State of SÃ£o Paulo].	NR	/pubmed/17992405	de Godoy I, Meira DA.	Rev Soc Bras Med Trop. 2007 Sep-Oct;40(5):516-20. Portuguese.	Rev Soc Bras Med Trop. 2007	PubMed	citation	PMID:17992405	pubmed	17992405	create date:2007/11/10 | first author:de Godoy I
[Social factors associated with use of prenatal care in Ecuador].	NC	/pubmed/28076583	SÃ¡nchez-GÃ³mez A, Cevallos W, Grijalva MJ, Silva-AyÃ§aguer LC, Tamayo S, Jacobson JO, Costales JA, JimÃ©nez-Garcia R, HernÃ¡ndez-Barrera V, Serruya S, Riera C.	Rev Panam Salud Publica. 2016 Nov;40(5):341-346. Spanish.	Rev Panam Salud Publica. 2016	PubMed	citation	PMID:28076583	pubmed	28076583	create date:2017/01/12 | first author:SÃ¡nchez-GÃ³mez A
[Sporotrichosis: development and challenges of an epidemic].	NR	/pubmed/20721446	Barros MB, Schubach TP, Coll JO, GremiÃ£o ID, Wanke B, Schubach A.	Rev Panam Salud Publica. 2010 Jun;27(6):455-60. Portuguese.	Rev Panam Salud Publica. 2010	PubMed	citation	PMID:20721446	pubmed	20721446	create date:2010/08/20 | first author:Barros MB
[Strategy for determining a baseline in areas of vector interruption for Chagas disease].	NT	/pubmed/27706434	Montenegro D, Vera M, Zuleta L, Llanos V, Junqueira A.	Rev Panam Salud Publica. 2016 Jun;39(6):341-351. Spanish.	Rev Panam Salud Publica. 2016	PubMed	citation	PMID:27706434	pubmed	27706434	create date:2016/10/06 | first author:Montenegro D
[Strategy to improve access to etiological treatment of Chagas disease at the first level of care in Argentina].	X	/pubmed/28591327	Klein K, Burrone MS, Alonso JP, Ares LR, MartÃ­ SG, Lavenia A, CalderÃ³n E, Spillmann C, Estani SS.	Rev Panam Salud Publica. 2017 May 25;41:e20. Spanish.	Rev Panam Salud Publica. 2017	PubMed	citation	PMID:28591327	pubmed	28591327	create date:2017/06/08 | first author:Klein K
[The ACHEI Program: Chagas' disease awareness through comprehensive education in the municipality of MaringÃ¡, Northwest ParanÃ¡, Brazil].	X	/pubmed/11175587	de AraÃºjo SM, AndÃ³ MH, Cassarotti DJ, Mota DC, Borges SM, Gomes ML.	Rev Soc Bras Med Trop. 2000 Nov-Dec;33(6):565-72. Portuguese.	Rev Soc Bras Med Trop. 2000	PubMed	citation	PMID:11175587	pubmed	11175587	create date:2001/02/15 | first author:de AraÃºjo SM
[The evolution of knowledge about viral hepatitis in Amazon region: from epidemiology and etiology to the prophilaxy].	NC	/pubmed/15586892	Bensabath G, Soares Mdo C.	Rev Soc Bras Med Trop. 2004;37 Suppl 2:14-26. Portuguese.	Rev Soc Bras Med Trop. 2004	PubMed	citation	PMID:15586892	pubmed	15586892	create date:2004/12/14 | first author:Bensabath G
[The oral route: an access port for Trypanosoma cruzi].	NR	/pubmed/1345302	Calvo MÃ©ndez ML, Nogueda Torres B, Alejandre Aguilar R.	Rev Latinoam Microbiol. 1992 Jan-Mar;34(1):39-42. Spanish.	Rev Latinoam Microbiol. 1992	PubMed	citation	PMID:1345302	pubmed	1345302	create date:1992/01/01 | first author:Calvo MÃ©ndez ML
[Therapeutic experience in a Chagas disease center].	NR	/pubmed/24718469	Abramson R, Figueroa P.	Rev Med Chil. 2013 Nov;141(11):1427-33. doi: 10.4067/S0034-98872013001100009. Spanish.	Rev Med Chil. 2013	PubMed	citation	PMID:24718469	pubmed	24718469	create date:2014/04/11 | first author:Abramson R
[To treat or not to treat? Scientific controversy about the treatment for chronic Chagas' disease patients.].	NR	/pubmed/21302539	Kreimer P, Romero LA, Bilder P.	Asclepio. 2010;62(2):405-28. Spanish.	Asclepio. 2010	PubMed	citation	PMID:21302539	pubmed	21302539	create date:2011/02/10 | first author:Kreimer P
[Triatoma brasiliensis Neiva, 1911 (Hemiptera, Reduviidae): observations on dynamics of feeding behavior in an artificial ecotope].	NT	/pubmed/14528333	Rodrigues VL, Ferraz-Filho AN, Ishihata GK, Silva EO.	Cad Saude Publica. 1995 Apr-Jun;11(2):266-70. Epub 2003 Sep 29. Portuguese.	Cad Saude Publica. 1995	PubMed	citation	PMID:14528333	pubmed	14528333	create date:1995/04/01 | first author:Rodrigues VL
[Utility of an immunochromatographic test for Chagas disease screening in primary healthcare].	NR	/pubmed/19775778	LÃ³pez-Chejade P, Roca C, Posada E, Pinazo MJ, Gascon J, PortÃºs M.	Enferm Infecc Microbiol Clin. 2010 Mar;28(3):169-71. doi: 10.1016/j.eimc.2009.04.007. Epub 2009 Sep 23. Spanish.	Enferm Infecc Microbiol Clin. 2010	PubMed	citation	PMID:19775778	pubmed	19775778	create date:2009/09/25 | first author:LÃ³pez-Chejade P
2b-RAD genotyping for population genomic studies of Chagas disease vectors: Rhodnius ecuadoriensis in Ecuador.	NT	/pubmed/28723901	Hernandez-Castro LE, Paterno M, VillacÃ­s AG, Andersson B, Costales JA, De Noia M, OcaÃ±a-Mayorga S, Yumiseva CA, Grijalva MJ, Llewellyn MS.	PLoS Negl Trop Dis. 2017 Jul 19;11(7):e0005710. doi: 10.1371/journal.pntd.0005710. eCollection 2017 Jul.	PLoS Negl Trop Dis. 2017	PubMed	citation	PMID:28723901 | PMCID:PMC5536387	pubmed	28723901	create date:2017/07/21 | first author:Hernandez-Castro LE
2-DE-based proteomic investigation of the saliva of the Amazonian triatomine vectors of Chagas disease: Rhodnius brethesi and Rhodnius robustus.	NR	/pubmed/21362504	Costa CM, Sousa MV, Ricart CA, Santana JM, Teixeira AR, Roepstorff P, Charneau S.	J Proteomics. 2011 Aug 24;74(9):1652-63. doi: 10.1016/j.jprot.2011.02.022. Epub 2011 Mar 8.	J Proteomics. 2011	PubMed	citation	PMID:21362504	pubmed	21362504	create date:2011/03/03 | first author:Costa CM
A Community-Based Screening Program for Chagas Disease in the USA.	X	/pubmed/28756912	Meymandi SK, Hernandez S, Forsyth CJ.	Trends Parasitol. 2017 Nov;33(11):828-831. doi: 10.1016/j.pt.2017.07.003. Epub 2017 Jul 27.	Trends Parasitol. 2017	PubMed	citation	PMID:28756912	pubmed	28756912	create date:2017/08/02 | first author:Meymandi SK
A handful of 'antipoverty' vaccines exist for neglected diseases, but the world's poorest billion people need more.	NC	/pubmed/21653960	Hotez P.	Health Aff (Millwood). 2011 Jun;30(6):1080-7. doi: 10.1377/hlthaff.2011.0317.	Health Aff (Millwood). 2011	PubMed	citation	PMID:21653960	pubmed	21653960	create date:2011/06/10 | first author:Hotez P
A Latin American registry of implantable cardioverter defibrillators: the ICD-LABOR study.	NC	/pubmed/16255752	Dubner S, Valero E, Pesce R, Zuelgaray JG, Mateos JC, Filho SG, Reyes W, Garillo R.	Ann Noninvasive Electrocardiol. 2005 Oct;10(4):420-8.	Ann Noninvasive Electrocardiol. 2005	PubMed	citation	PMID:16255752	pubmed	16255752	create date:2005/11/01 | first author:Dubner S
A national survey to determine prevalence of Trypanosoma cruzi infection among pregnant women in Ecuador.	NR	/pubmed/25667052	Costales JA, SÃ¡nchez-GÃ³mez A, Silva-Aycaguer LC, Cevallos W, Tamayo S, Yumiseva CA, Jacobson JO, Martini L, Carrera CA, Grijalva MJ.	Am J Trop Med Hyg. 2015 Apr;92(4):807-10. doi: 10.4269/ajtmh.14-0562. Epub 2015 Feb 9.	Am J Trop Med Hyg. 2015	PubMed	citation	PMID:25667052 | PMCID:PMC4385778	pubmed	25667052	create date:2015/02/11 | first author:Costales JA
A novel association between Rhodnius neglectus and the Livistona australis palm tree in an urban center foreshadowing the risk of Chagas disease transmission by vectorial invasions in Monte Alto City, SÃ£o Paulo, Brazil.	NT	/pubmed/24145156	Carvalho DB, Almeida CE, Rocha CS, Gardim S, MendonÃ§a VJ, Ribeiro AR, Alves ZC, Ruellas KT, Vedoveli A, da Rosa JA.	Acta Trop. 2014 Feb;130:35-8. doi: 10.1016/j.actatropica.2013.10.009. Epub 2013 Oct 18.	Acta Trop. 2014	PubMed	citation	PMID:24145156	pubmed	24145156	create date:2013/10/23 | first author:Carvalho DB
A randomized trial of the effects of exercise training in Chagas cardiomyopathy.	NR	/pubmed/20675669	Lima MM, Rocha MO, Nunes MC, Sousa L, Costa HS, Alencar MC, Britto RR, Ribeiro AL.	Eur J Heart Fail. 2010 Aug;12(8):866-73. doi: 10.1093/eurjhf/hfq123.	Eur J Heart Fail. 2010	PubMed	citation	PMID:20675669	pubmed	20675669	create date:2010/08/03 | first author:Lima MM
A strategy for scaling up access to comprehensive care in adults with Chagas disease in endemic countries: The Bolivian Chagas Platform.	X	/pubmed/28820896	Pinazo MJ, Pinto J, Ortiz L, SÃ¡nchez J, GarcÃ­a W, Saravia R, Cortez MR, Moriana S, Grau E, Lozano D, Gascon J, Torrico F.	PLoS Negl Trop Dis. 2017 Aug 18;11(8):e0005770. doi: 10.1371/journal.pntd.0005770. eCollection 2017 Aug.	PLoS Negl Trop Dis. 2017	PubMed	citation	PMID:28820896 | PMCID:PMC5576759	pubmed	28820896	create date:2017/08/19 | first author:Pinazo MJ
Access to benznidazole for Chagas disease in the United States-Cautious optimism?	X	/pubmed/28910299	Alpern JD, Lopez-Velez R, Stauffer WM.	PLoS Negl Trop Dis. 2017 Sep 14;11(9):e0005794. doi: 10.1371/journal.pntd.0005794. eCollection 2017 Sep.	PLoS Negl Trop Dis. 2017	PubMed	citation	PMID:28910299 | PMCID:PMC5598921	pubmed	28910299	create date:2017/09/15 | first author:Alpern JD
Access to care for Chagas disease in the United States: a health systems analysis.	X	/pubmed/25986581	Manne-Goehler J, Reich MR, Wirtz VJ.	Am J Trop Med Hyg. 2015 Jul;93(1):108-13. doi: 10.4269/ajtmh.14-0826. Epub 2015 May 18.	Am J Trop Med Hyg. 2015	PubMed	citation	PMID:25986581 | PMCID:PMC4497880	pubmed	25986581	create date:2015/05/20 | first author:Manne-Goehler J
Access to Chagas disease treatment in non-endemic countries: the case of Spain.	X	/pubmed/28495262	Navarro M, de Los Santos JJ.	Lancet Glob Health. 2017 Jun;5(6):e577. doi: 10.1016/S2214-109X(17)30177-8. No abstract available.	Lancet Glob Health. 2017	PubMed	citation	PMID:28495262	pubmed	28495262	create date:2017/05/13 | first author:Navarro M
Access to diagnosis and treatment of Chagas disease/infection in endemic and non-endemic countries in the XXI century.	X	/pubmed/17713680	Villa L, Morote S, Bernal O, Bulla D, Albajar-Vinas P.	Mem Inst Oswaldo Cruz. 2007 Oct 30;102 Suppl 1:87-94. Epub 2007 Nov 5.	Mem Inst Oswaldo Cruz. 2007	PubMed	citation	PMID:17713680	pubmed	17713680	create date:2007/08/24 | first author:Villa L
Achievements and challenges upon the implementation of a program for national control of congenital Chagas in Bolivia: results 2004-2009.	X	/pubmed/23875039	Alonso-Vega C, Billot C, Torrico F.	PLoS Negl Trop Dis. 2013 Jul 11;7(7):e2304. doi: 10.1371/journal.pntd.0002304. Print 2013.	PLoS Negl Trop Dis. 2013	PubMed	citation	PMID:23875039 | PMCID:PMC3708826	pubmed	23875039	create date:2013/07/23 | first author:Alonso-Vega C
Activity of "reversed" diamidines against Trypanosoma cruzi "in vitro".	NH	/pubmed/17462605	Silva CF, Batista MM, Mota RA, de Souza EM, Stephens CE, Som P, Boykin DW, Soeiro Mde N.	Biochem Pharmacol. 2007 Jun 15;73(12):1939-46. Epub 2007 Mar 24.	Biochem Pharmacol. 2007	PubMed	citation	PMID:17462605	pubmed	17462605	create date:2007/04/28 | first author:Silva CF
Acute Chagas disease in a returning traveler.	NR	/pubmed/23091192	Carter YL, Juliano JJ, Montgomery SP, Qvarnstrom Y.	Am J Trop Med Hyg. 2012 Dec;87(6):1038-40. doi: 10.4269/ajtmh.2012.12-0354. Epub 2012 Oct 22.	Am J Trop Med Hyg. 2012	PubMed	citation	PMID:23091192 | PMCID:PMC3516071	pubmed	23091192	create date:2012/10/24 | first author:Carter YL
Acute juvenile Paracoccidioidomycosis: A 9-year cohort study in the endemic area of Rio de Janeiro, Brazil.	NC	/pubmed/28355221	de Macedo PM, Almeida-Paes R, Freitas DF, Varon AG, PaixÃ£o AG, RomÃ£o AR, Coutinho ZF, Pizzini CV, ZancopÃ©-Oliveira RM, Francesconi do Valle AC.	PLoS Negl Trop Dis. 2017 Mar 29;11(3):e0005500. doi: 10.1371/journal.pntd.0005500. eCollection 2017 Mar.	PLoS Negl Trop Dis. 2017	PubMed	citation	PMID:28355221 | PMCID:PMC5386294	pubmed	28355221	create date:2017/03/30 | first author:de Macedo PM
Adherence to antiretroviral therapy for HIV/AIDS in Latin America and the Caribbean: Systematic review and meta-analysis.	NC	/pubmed/29356390	Costa JM, Torres TS, Coelho LE, Luz PM.	J Int AIDS Soc. 2018 Jan;21(1). doi: 10.1002/jia2.25066. Review.	J Int AIDS Soc. 2018	PubMed	citation	PMID:29356390 | PMCID:PMC5810329	pubmed	29356390	create date:2018/01/23 | first author:Costa JM
Adherence to Early Antiretroviral Therapy: Results From HPTN 052, a Phase III, Multinational Randomized Trial of ART to Prevent HIV-1 Sexual Transmission in Serodiscordant Couples.	NC	/pubmed/26009832	Safren SA, Mayer KH, Ou SS, McCauley M, Grinsztejn B, Hosseinipour MC, Kumarasamy N, Gamble T, Hoffman I, Celentano D, Chen YQ, Cohen MS; HPTN 052 Study Team..	J Acquir Immune Defic Syndr. 2015 Jun 1;69(2):234-40. doi: 10.1097/QAI.0000000000000593.	J Acquir Immune Defic Syndr. 2015	PubMed	citation	PMID:26009832 | PMCID:PMC4445420	pubmed	26009832	create date:2015/05/27 | first author:Safren SA
Advances and Progress in Chagas Disease Drug Discovery.	NR	/pubmed/27072717	Ferreira LG, de Oliveira MT, Andricopulo AD.	Curr Top Med Chem. 2016;16(20):2290-302. Review.	Curr Top Med Chem. 2016	PubMed	citation	PMID:27072717	pubmed	27072717	create date:2016/04/14 | first author:Ferreira LG
AIDS and non-AIDS severe morbidity associated with hospitalizations among HIV-infected patients in two regions with universal access to care and antiretroviral therapy, France and Brazil, 2000-2008: hospital-based cohort studies.	NC	/pubmed/24885790	Luz PM, Bruyand M, Ribeiro S, Bonnet F, Moreira RI, Hessamfar M, Campos DP, Greib C, Cazanave C, Veloso VG, Dabis F, Grinsztejn B, ChÃªne G; IPEC/FIOCRUZ Cohort and the Aquitaine ANRS C03 Study Group..	BMC Infect Dis. 2014 May 21;14:278. doi: 10.1186/1471-2334-14-278.	BMC Infect Dis. 2014	PubMed	citation	PMID:24885790 | PMCID:PMC4032588	pubmed	24885790	create date:2014/06/03 | first author:Luz PM
AIDS in Latin America.	NC	/pubmed/10738679	Cahn P, Belloso WH, Murillo J, Prada-Trujillo G.	Infect Dis Clin North Am. 2000 Mar;14(1):185-209. Review.	Infect Dis Clin North Am. 2000	PubMed	citation	PMID:10738679	pubmed	10738679	create date:2000/03/30 | first author:Cahn P
All-around care for patients with Chagas disease: a challenge for the XXI century.	X	/pubmed/19753473	Oliveira Wd Jr.	Mem Inst Oswaldo Cruz. 2009 Jul;104 Suppl 1:181-6.	Mem Inst Oswaldo Cruz. 2009	PubMed	citation	PMID:19753473	pubmed	19753473	create date:2009/09/24 | first author:Oliveira Wd Jr
An approach to the management of Trypanosoma cruzi infection (Chagas' disease) in immunocompromised patients.	NR	/pubmed/24484076	Martinez-Perez A, Norman FF, Monge-Maillo B, Perez-Molina JA, Lopez-Velez R.	Expert Rev Anti Infect Ther. 2014 Mar;12(3):357-73. doi: 10.1586/14787210.2014.880652. Epub 2014 Feb 3. Review.	Expert Rev Anti Infect Ther. 2014	PubMed	citation	PMID:24484076	pubmed	24484076	create date:2014/02/04 | first author:Martinez-Perez A
An historical perspective on how advances in microscopic imaging contributed to understanding the Leishmania Spp. and Trypanosoma cruzi host-parasite relationship.	NR	/pubmed/24877115	Florentino PT, Real F, Bonfim-Melo A, Orikaza CM, Ferreira ER, Pessoa CC, Lima BR, Sasso GR, Mortara RA.	Biomed Res Int. 2014;2014:565291. doi: 10.1155/2014/565291. Epub 2014 Apr 27. Review.	Biomed Res Int. 2014	PubMed	citation	PMID:24877115 | PMCID:PMC4022312	pubmed	24877115	create date:2014/05/31 | first author:Florentino PT
An Injudicious Request--Performing a Test That Is Not Indicated.	NR	/pubmed/26301792	O'Brien M.	JAMA Intern Med. 2015 Oct;175(10):1606-7. doi: 10.1001/jamainternmed.2015.4387. No abstract available.	JAMA Intern Med. 2015	PubMed	citation	PMID:26301792	pubmed	26301792	create date:2015/08/25 | first author:O'Brien M
An overview of Chagas disease treatment.	NR	/pubmed/17906803	Jannin J, Villa L.	Mem Inst Oswaldo Cruz. 2007 Oct 30;102 Suppl 1:95-7. Epub 2007 Nov 5. Review.	Mem Inst Oswaldo Cruz. 2007	PubMed	citation	PMID:17906803	pubmed	17906803	create date:2007/10/02 | first author:Jannin J
Analysis of children's perception of triatomine vectors of chagas disease through drawings: opportunities for targeted health education.	NT	/pubmed/25275321	Yevstigneyeva V, Camara-Mejia J, Dumonteil E.	PLoS Negl Trop Dis. 2014 Oct 2;8(10):e3217. doi: 10.1371/journal.pntd.0003217. eCollection 2014 Oct.	PLoS Negl Trop Dis. 2014	PubMed	citation	PMID:25275321 | PMCID:PMC4183480	pubmed	25275321	create date:2014/10/03 | first author:Yevstigneyeva V
Antimicrobial peptide delivery strategies: use of recombinant antimicrobial peptides in paratransgenic control systems.	NR	/pubmed/22664074	Hurwitz I, Fieck A, Durvasula R.	Curr Drug Targets. 2012 Aug;13(9):1173-80.	Curr Drug Targets. 2012	PubMed	citation	PMID:22664074	pubmed	22664074	create date:2012/06/06 | first author:Hurwitz I
Antiprotozoal Activity of Triazole Derivatives of Dehydroabietic Acid and Oleanolic Acid.	NH	/pubmed/28264505	Pertino MW, Vega C, RolÃ³n M, Coronel C, Rojas de Arias A, Schmeda-Hirschmann G.	Molecules. 2017 Feb 28;22(3). pii: E369. doi: 10.3390/molecules22030369.	Molecules. 2017	PubMed	citation	PMID:28264505	pubmed	28264505	create date:2017/03/08 | first author:Pertino MW
Antiretroviral Medication Adherence and Amplified HIV Transmission Risk Among Sexually Active HIV-Infected Individuals in Three Diverse International Settings.	NC	/pubmed/26246068	Magidson JF, Li X, Mimiaga MJ, Moore AT, Srithanaviboonchai K, Friedman RK, Limbada M, Hughes JP, Cummings V, Gaydos CA, Elharrar V, Celentano D, Mayer KH, Safren SA.	AIDS Behav. 2016 Apr;20(4):699-709. doi: 10.1007/s10461-015-1142-7.	AIDS Behav. 2016	PubMed	citation	PMID:26246068 | PMCID:PMC4744579	pubmed	26246068	create date:2015/08/08 | first author:Magidson JF
Assessment of the Housing Improvement Program for Chagas Disease Control in the Northwestern municipalities of Rio Grande do Sul, Brazil.	NT	/pubmed/27812651	Santos CV, Bedin C, Wilhelms TS, Villela MM.	Rev Soc Bras Med Trop. 2016 Sep-Oct;49(5):572-578. doi: 10.1590/0037-8682-0386-2016.	Rev Soc Bras Med Trop. 2016	PubMed	citation	PMID:27812651	pubmed	27812651	create date:2016/11/05 | first author:Santos CV
Atrial fibrillation: prevalence in a large database of primary care patients in Brazil.	NC	/pubmed/26056188	Marcolino MS, Palhares DM, Benjamin EJ, Ribeiro AL.	Europace. 2015 Dec;17(12):1787-90. doi: 10.1093/europace/euv185. Epub 2015 Jun 7.	Europace. 2015	PubMed	citation	PMID:26056188 | PMCID:PMC4700731	pubmed	26056188	create date:2015/06/10 | first author:Marcolino MS
Attitudes towards Chagas' disease in an endemic Brazilian community.	NT	/pubmed/10203442	Williams-Blangero S, VandeBerg JL, Teixeira AR.	Cad Saude Publica. 1999 Jan-Mar;15(1):7-13.	Cad Saude Publica. 1999	PubMed	citation	PMID:10203442	pubmed	10203442	create date:1999/04/15 | first author:Williams-Blangero S
Awareness of stroke risk in chagasic stroke patients.	X	/pubmed/17574599	Carod-Artal FJ, Ribeiro Lda S, Vargas AP.	J Neurol Sci. 2007 Dec 15;263(1-2):35-9. Epub 2007 Jun 15.	J Neurol Sci. 2007	PubMed	citation	PMID:17574599	pubmed	17574599	create date:2007/06/19 | first author:Carod-Artal FJ
Barcoding in trypanosomes.	NH	/pubmed/29168449	Hutchinson R, Stevens JR.	Parasitology. 2017 Nov 23:1-9. doi: 10.1017/S0031182017002049. [Epub ahead of print]	Parasitology. 2017	PubMed	citation	PMID:29168449	pubmed	29168449	create date:2017/11/24 | first author:Hutchinson R
Barriers to Testing and Treatment for Chagas Disease among Latino Immigrants in Georgia.	X	/pubmed/23326646	Minneman RM, Hennink MM, Nicholls A, Salek SS, Palomeque FS, Khawja A, Albor LC, Pennock CC, Leon JS.	J Parasitol Res. 2012;2012:295034. doi: 10.1155/2012/295034. Epub 2012 Dec 30.	J Parasitol Res. 2012	PubMed	citation	PMID:23326646 | PMCID:PMC3544286	pubmed	23326646	create date:2013/01/18 | first author:Minneman RM
Barriers to treatment access for Chagas disease in Mexico.	X	/pubmed/24147169	Manne JM, Snively CS, Ramsey JM, Salgado MO, BÃ¤rnighausen T, Reich MR.	PLoS Negl Trop Dis. 2013 Oct 17;7(10):e2488. doi: 10.1371/journal.pntd.0002488. eCollection 2013.	PLoS Negl Trop Dis. 2013	PubMed	citation	PMID:24147169 | PMCID:PMC3798390	pubmed	24147169	create date:2013/10/23 | first author:Manne JM
Behavioral, climatic, and environmental risk factors for Zika and Chikungunya virus infections in Rio de Janeiro, Brazil, 2015-16.	NC	/pubmed/29145452	Fuller TL, Calvet G, Genaro Estevam C, Rafael Angelo J, Abiodun GJ, Halai UA, De Santis B, Carvalho Sequeira P, Machado Araujo E, Alves Sampaio S, Lima de MendonÃ§a MC, Fabri A, Ribeiro RM, Harrigan R, Smith TB, Raja Gabaglia C, Brasil P, Bispo de Filippis AM, Nielsen-Saines K.	PLoS One. 2017 Nov 16;12(11):e0188002. doi: 10.1371/journal.pone.0188002. eCollection 2017.	PLoS One. 2017	PubMed	citation	PMID:29145452 | PMCID:PMC5690671	pubmed	29145452	create date:2017/11/18 | first author:Fuller TL
Beyond the Drama: the Beautiful Life in News Feeds on Cancer.	NC	/pubmed/27501961	PicanÃ§o L, Biancovilli P, Jurberg C.	J Cancer Educ. 2016 Aug 9. [Epub ahead of print]	J Cancer Educ. 2016	PubMed	citation	PMID:27501961	pubmed	27501961	create date:2016/08/10 | first author:PicanÃ§o L
Bilateral pulmonary artery aneurysm associated with bilateral pulmonary thromboembolism, superior vena caval thrombosis, and Chagas' disease--a case report.	NR	/pubmed/10917587	Pereira de Godoy JM, BatigÃ¡lia F.	Angiology. 2000 Jul;51(7):609-14.	Angiology. 2000	PubMed	citation	PMID:10917587	pubmed	10917587	create date:2000/08/05 | first author:Pereira de Godoy JM
Biosensors to Diagnose Chagas Disease: A Brief Review.	NR	/pubmed/29140309	Rocha-Gaso MI, Villarreal-GÃ³mez LJ, Beyssen D, Sarry F, Reyna MA, Ibarra-CerdeÃ±a CN.	Sensors (Basel). 2017 Nov 15;17(11). pii: E2629. doi: 10.3390/s17112629. Review.	Sensors (Basel). 2017	PubMed	citation	PMID:29140309 | PMCID:PMC5712880	pubmed	29140309	create date:2017/11/16 | first author:Rocha-Gaso MI
Breast cancer survival and health iniquities.	NC	/pubmed/26375646	Guerra MR, Silva GA, Nogueira MC, Leite IC, Oliveira Rde V, Cintra JR, Bustamante-Teixeira MT.	Cad Saude Publica. 2015 Aug;31(8):1673-84. doi: 10.1590/0102-311X00145214. English, Portuguese.	Cad Saude Publica. 2015	PubMed	citation	PMID:26375646	pubmed	26375646	create date:2015/09/17 | first author:Guerra MR
Canine visceral leishmaniasis: seroprevalence and risk factors in CuiabÃ¡, Mato Grosso, Brazil.	NC	/pubmed/23184322	de Almeida Ado B, Sousa VR, da Cruz FA, Dahroug MA, Figueiredo FB, Madeira Mde F.	Rev Bras Parasitol Vet. 2012 Oct-Dec;21(4):359-65. Epub 2012 Nov 27.	Rev Bras Parasitol Vet. 2012	PubMed	citation	PMID:23184322	pubmed	23184322	create date:2012/11/28 | first author:de Almeida Ado B
Cardiomyopathy, adult valve disease and heart failure in South America.	NC	/pubmed/18977804	Bocchi EA, GuimarÃ£es G, Tarasoutshi F, Spina G, Mangini S, Bacal F.	Heart. 2009 Mar;95(3):181-9. doi: 10.1136/hrt.2008.151225. Epub 2008 Oct 31. Review.	Heart. 2009	PubMed	citation	PMID:18977804	pubmed	18977804	create date:2008/11/04 | first author:Bocchi EA
Cascade of access to interventions to prevent HIV mother to child transmission in the metropolitan area of Rio de Janeiro, Brazil.	NC	/pubmed/24389286	Pires Araujo ES, Khalili Friedman R, Bastos Camacho LA, Derrico M, IsmÃ©rio Moreira R, Amaral Calvet G, Santini de Oliveira M, GonÃ§alves Veloso V, Pilotto JH, Grinsztejn B.	Braz J Infect Dis. 2014 May-Jun;18(3):252-60. doi: 10.1016/j.bjid.2013.11.002. Epub 2014 Jan 2.	Braz J Infect Dis. 2014	PubMed	citation	PMID:24389286	pubmed	24389286	create date:2014/01/07 | first author:Pires Araujo ES
Causes of hospital admission among people living with HIV worldwide: a systematic review and meta-analysis.	NC	/pubmed/26423651	Ford N, Shubber Z, Meintjes G, Grinsztejn B, Eholie S, Mills EJ, Davies MA, Vitoria M, Penazzato M, Nsanzimana S, Frigati L, O'Brien D, Ellman T, Ajose O, Calmy A, Doherty M.	Lancet HIV. 2015 Oct;2(10):e438-44. doi: 10.1016/S2352-3018(15)00137-X. Epub 2015 Aug 11. Review.	Lancet HIV. 2015	PubMed	citation	PMID:26423651	pubmed	26423651	create date:2015/10/02 | first author:Ford N
Chagas disease and human migration.	NR	/pubmed/10904414	Guhl F, Jaramillo C, Vallejo GA, CÃ¡rdenas A-Arroyo F, Aufderheide A.	Mem Inst Oswaldo Cruz. 2000 Jul-Aug;95(4):553-5.	Mem Inst Oswaldo Cruz. 2000	PubMed	citation	PMID:10904414	pubmed	10904414	create date:2000/07/25 | first author:Guhl F
Chagas disease and the US blood supply.	NR	/pubmed/18725796	Bern C, Montgomery SP, Katz L, Caglioti S, Stramer SL.	Curr Opin Infect Dis. 2008 Oct;21(5):476-82. doi: 10.1097/QCO.0b013e32830ef5b6. Review.	Curr Opin Infect Dis. 2008	PubMed	citation	PMID:18725796	pubmed	18725796	create date:2008/08/30 | first author:Bern C
Chagas disease and transfusion medicine: a perspective from non-endemic countries.	NR	/pubmed/26513769	Angheben A, Boix L, Buonfrate D, Gobbi F, Bisoffi Z, Pupella S, Gandini G, Aprili G.	Blood Transfus. 2015 Oct;13(4):540-50. doi: 10.2450/2015.0040-15. Review.	Blood Transfus. 2015	PubMed	citation	PMID:26513769 | PMCID:PMC4624528	pubmed	26513769	create date:2015/10/30 | first author:Angheben A
Chagas disease awareness among Latin American immigrants living in Los Angeles, California.	X	/pubmed/25200261	Sanchez DR, Traina MI, Hernandez S, Smer AM, Khamag H, Meymandi SK.	Am J Trop Med Hyg. 2014 Nov;91(5):915-9. doi: 10.4269/ajtmh.14-0305. Epub 2014 Sep 8.	Am J Trop Med Hyg. 2014	PubMed	citation	PMID:25200261 | PMCID:PMC4228887	pubmed	25200261	create date:2014/09/10 | first author:Sanchez DR
Chagas Disease Diagnostic Applications: Present Knowledge and Future Steps.	NR	/pubmed/28325368	Balouz V, AgÃ¼ero F, Buscaglia CA.	Adv Parasitol. 2017;97:1-45. doi: 10.1016/bs.apar.2016.10.001. Epub 2016 Nov 14. Review.	Adv Parasitol. 2017	PubMed	citation	PMID:28325368 | PMCID:PMC5363286	pubmed	28325368	create date:2017/03/23 | first author:Balouz V
Chagas Disease in a Non-endemic Country: A Multidisciplinary Research, Bologna, Italy.	X	/pubmed/25935443	Di Girolamo C, Martelli G, Ciannameo A, Vocale C, Fini M, Stefanini A, Landini MP, Viale P, Verucchi G.	J Immigr Minor Health. 2016 Jun;18(3):616-23. doi: 10.1007/s10903-015-0214-0.	J Immigr Minor Health. 2016	PubMed	citation	PMID:25935443	pubmed	25935443	create date:2015/05/04 | first author:Di Girolamo C
Chagas disease in Australia and New Zealand: risks and needs for public health interventions.	NR	/pubmed/24299280	Jackson Y, Pinto A, Pett S.	Trop Med Int Health. 2014 Feb;19(2):212-8. doi: 10.1111/tmi.12235. Epub 2013 Dec 3.	Trop Med Int Health. 2014	PubMed	citation	PMID:24299280	pubmed	24299280	create date:2013/12/05 | first author:Jackson Y
Chagas disease in Europe: A review for the internist in the globalized world.	NR	/pubmed/28502864	Antinori S, Galimberti L, Bianco R, Grande R, Galli M, Corbellino M.	Eur J Intern Med. 2017 Sep;43:6-15. doi: 10.1016/j.ejim.2017.05.001. Epub 2017 May 11. Review.	Eur J Intern Med. 2017	PubMed	citation	PMID:28502864	pubmed	28502864	create date:2017/05/16 | first author:Antinori S
Chagas disease in Italy: breaking an epidemiological silence.	NR	/pubmed/21944554	Angheben A, Anselmi M, Gobbi F, Marocco S, Monteiro G, Buonfrate D, Tais S, Talamo M, Zavarise G, Strohmeyer M, Bartalesi F, Mantella A, Di Tommaso M, Aiello Kh, Veneruso G, Graziani G, Ferrari M, Spreafico I, Bonifacio E, Gaiera G, Lanzafame M, Mascarello M, et al.	Euro Surveill. 2011 Sep 15;16(37). pii: 19969.	Euro Surveill. 2011	PubMed	citation	PMID:21944554	pubmed	21944554	create date:2011/09/29 | first author:Angheben A
Chagas disease in Mexico.	NR	/pubmed/15463027	Salazar Schettino PM, de Haro Arteaga I, Uribarren Berrueta T.	Parasitol Today. 1988 Dec;4(12):348-52.	Parasitol Today. 1988	PubMed	citation	PMID:15463027	pubmed	15463027	create date:1988/12/01 | first author:Salazar Schettino PM
Chagas disease in Switzerland: history and challenges.	X	/pubmed/21944555	Jackson Y, Chappuis F.	Euro Surveill. 2011 Sep 15;16(37). pii: 19963.	Euro Surveill. 2011	PubMed	citation	PMID:21944555	pubmed	21944555	create date:2011/09/29 | first author:Jackson Y
Chagas Disease Infection among Migrants at the Mexico/Guatemala Border.	X	/pubmed/29016286	Conners EE, OrdoÃ±ez TL, Cordon-Rosales C, Casanueva CF, Miranda SM, Brouwer KC.	Am J Trop Med Hyg. 2017 Oct;97(4):1134-1140. doi: 10.4269/ajtmh.16-0777. Epub 2017 Oct 10.	Am J Trop Med Hyg. 2017	PubMed	citation	PMID:29016286	pubmed	29016286	create date:2017/10/11 | first author:Conners EE
Chagas disease is a consideration in Latino patients.	NR	/pubmed/24364628	Zammarchi L, Bartoloni A, Munoz J.	Am Fam Physician. 2013 Nov 1;88(9):566. No abstract available.	Am Fam Physician. 2013	PubMed	citation	PMID:24364628	pubmed	24364628	create date:2013/12/25 | first author:Zammarchi L
Chagas disease: a neglected emergency.	NR	/pubmed/19482198	[No authors listed]	Lancet. 2009 May 30;373(9678):1820. doi: 10.1016/S0140-6736(09)61002-3. No abstract available.	Lancet. 2009	PubMed	citation	PMID:19482198	pubmed	19482198	create date:2009/06/02
Chagas' disease: an emergent urban zoonosis. The caracas valley (Venezuela) as an epidemiological model.	NT	/pubmed/25520950	Urdaneta-Morales S.	Front Public Health. 2014 Dec 3;2:265. doi: 10.3389/fpubh.2014.00265. eCollection 2014. Review.	Front Public Health. 2014	PubMed	citation	PMID:25520950 | PMCID:PMC4252636	pubmed	25520950	create date:2014/12/19 | first author:Urdaneta-Morales S
Chagas disease: clinical overview and implications for nursing.	NR	/pubmed/17907695	Lennox HA, Karcz DA, Tales H, El Masri M.	Medsurg Nurs. 2007 Aug;16(4):229-35; quiz 236. Review.	Medsurg Nurs. 2007	PubMed	citation	PMID:17907695	pubmed	17907695	create date:2007/10/03 | first author:Lennox HA
Chagas disease: morbidity profile in an endemic area of Northeastern Brazil.	NR	/pubmed/26676495	Andrade Cde M, CÃ¢mara AC, Nunes DF, Guedes PM, Pereira WO, Chiari E, Diniz RV, GalvÃ£o LM.	Rev Soc Bras Med Trop. 2015 Nov-Dec;48(6):706-15. doi: 10.1590/0037-8682-0235-2015.	Rev Soc Bras Med Trop. 2015	PubMed	citation	PMID:26676495	pubmed	26676495	create date:2015/12/18 | first author:Andrade Cde M
Chagas disease: review of needs, neglect, and obstacles to treatment access in Latin America.	X	/pubmed/28700045	Pinheiro E, Brum-Soares L, Reis R, Cubides JC.	Rev Soc Bras Med Trop. 2017 May-Jun;50(3):296-300. doi: 10.1590/0037-8682-0433-2016. Review.	Rev Soc Bras Med Trop. 2017	PubMed	citation	PMID:28700045	pubmed	28700045	create date:2017/07/13 | first author:Pinheiro E
Chagas Heart Disease: An Update.	NR	/pubmed/26052027	Malik LH, Singh GD, Amsterdam EA.	Am J Med. 2015 Nov;128(11):1251.e7-9. doi: 10.1016/j.amjmed.2015.04.036. Epub 2015 Jun 4. Review.	Am J Med. 2015	PubMed	citation	PMID:26052027	pubmed	26052027	create date:2015/06/09 | first author:Malik LH
Challenges in the management of Chagas disease in Latin-American migrants in Europe.	X	/pubmed/28428122	Monge-Maillo B, LÃ³pez-VÃ©lez R.	Clin Microbiol Infect. 2017 May;23(5):290-295. doi: 10.1016/j.cmi.2017.04.013. Epub 2017 Apr 17. Review.	Clin Microbiol Infect. 2017	PubMed	citation	PMID:28428122	pubmed	28428122	create date:2017/04/22 | first author:Monge-Maillo B
Chronic Chagas' heart disease: a disease on its way to becoming a worldwide health problem: epidemiology, etiopathology, treatment, pathogenesis and laboratory medicine.	NR	/pubmed/21165698	MuÃ±oz-Saravia SG, Haberland A, Wallukat G, Schimke I.	Heart Fail Rev. 2012 Jan;17(1):45-64. doi: 10.1007/s10741-010-9211-5. Review.	Heart Fail Rev. 2012	PubMed	citation	PMID:21165698	pubmed	21165698	create date:2010/12/18 | first author:MuÃ±oz-Saravia SG
Clinical Candidate VT-1161's Antiparasitic Effect In Vitro, Activity in a Murine Model of Chagas Disease, and Structural Characterization in Complex with the Target Enzyme CYP51 from Trypanosoma cruzi.	NH	/pubmed/26643331	Hoekstra WJ, Hargrove TY, Wawrzak Z, da Gama Jaen Batista D, da Silva CF, Nefertiti AS, Rachakonda G, Schotzinger RJ, Villalta F, Soeiro Mde N, Lepesheva GI.	Antimicrob Agents Chemother. 2015 Dec 7;60(2):1058-66. doi: 10.1128/AAC.02287-15. Print 2016 Feb.	Antimicrob Agents Chemother. 2016	PubMed	citation	PMID:26643331 | PMCID:PMC4750653	pubmed	26643331	create date:2015/12/09 | first author:Hoekstra WJ
Co-distribution and co-infection of chikungunya and dengue viruses.	NC	/pubmed/26936191	Furuya-Kanamori L, Liang S, Milinovich G, Soares Magalhaes RJ, Clements AC, Hu W, Brasil P, Frentiu FD, Dunning R, Yakob L.	BMC Infect Dis. 2016 Mar 3;16:84. doi: 10.1186/s12879-016-1417-2. Review. Erratum in: BMC Infect Dis. 2016;16:188.	BMC Infect Dis. 2016	PubMed	citation	PMID:26936191 | PMCID:PMC4776349	pubmed	26936191	create date:2016/03/05 | first author:Furuya-Kanamori L
Combating tropical infectious diseases: report of the Disease Control Priorities in Developing Countries Project.	NC	/pubmed/14999633	Hotez PJ, Remme JH, Buss P, Alleyne G, Morel C, Breman JG.	Clin Infect Dis. 2004 Mar 15;38(6):871-8. Epub 2004 Feb 26.	Clin Infect Dis. 2004	PubMed	citation	PMID:14999633	pubmed	14999633	create date:2004/03/05 | first author:Hotez PJ
Commentary: improving the health of neglected populations in Latin America.	NC	/pubmed/17244369	Franco-Paredes C, Jones D, RodrÃ­guez-Morales AJ, Santos-Preciado JI.	BMC Public Health. 2007 Jan 23;7:11.	BMC Public Health. 2007	PubMed	citation	PMID:17244369 | PMCID:PMC1784084	pubmed	17244369	create date:2007/01/25 | first author:Franco-Paredes C
Community participation in health activities in an Amazon community of Brazil.	NC	/pubmed/698459	Tauil MC, de Azevedo AC.	Bull Pan Am Health Organ. 1978;12(2):95-103.	Bull Pan Am Health Organ. 1978	PubMed	citation	PMID:698459	pubmed	698459	create date:1978/01/01 | first author:Tauil MC
Comparison of two immunochromatographic assays and the indirect immunofluorescence antibody test for diagnosis of Trypanosoma cruzi infection in dogs in south central Louisiana.	NH	/pubmed/19647943	Nieto PD, Boughton R, Dorn PL, Steurer F, Raychaudhuri S, Esfandiari J, GonÃ§alves E, Diaz J, Malone JB.	Vet Parasitol. 2009 Nov 12;165(3-4):241-7. doi: 10.1016/j.vetpar.2009.07.010. Epub 2009 Jul 15.	Vet Parasitol. 2009	PubMed	citation	PMID:19647943	pubmed	19647943	create date:2009/08/04 | first author:Nieto PD
Congenital Chagas' disease transmission in the United States: Diagnosis in adulthood.	NR	/pubmed/27516969	Murillo J, Bofill LM, Bolivar H, Torres-Viera C, Urbina JA, Benhayon D, Torres JR.	IDCases. 2016 Aug 2;5:72-5. doi: 10.1016/j.idcr.2016.07.011. eCollection 2016.	IDCases. 2016	PubMed	citation	PMID:27516969 | PMCID:PMC4978216	pubmed	27516969	create date:2016/08/16 | first author:Murillo J
Congenital syphilis: a sentinel event in antenatal care quality.	NC	/pubmed/23703141	Domingues RM, Saracen V, Hartz ZM, Leal Mdo C.	Rev Saude Publica. 2013 Feb;47(1):147-56; discussion 157. English, Portuguese.	Rev Saude Publica. 2013	PubMed	citation	PMID:23703141	pubmed	23703141	create date:2013/05/25 | first author:Domingues RM
Congenital transmission of Chagas disease - Virginia, 2010.	NR	/pubmed/22763884	Centers for Disease Control and Prevention (CDC)..	MMWR Morb Mortal Wkly Rep. 2012 Jul 6;61(26):477-9.	MMWR Morb Mortal Wkly Rep. 2012	PubMed	citation	PMID:22763884	pubmed	22763884	create date:2012/07/06 | first author:Centers for Disease Control and Prevention (CDC).
Construction of yeast artificial chromosome libraries from pathogens and nonmodel organisms.	NC	/pubmed/17071969	Sanchez CP, Lanzer M.	Methods Mol Biol. 2006;349:13-26.	Methods Mol Biol. 2006	PubMed	citation	PMID:17071969	pubmed	17071969	create date:2006/10/31 | first author:Sanchez CP
Control and management of congenital Chagas disease in Europe and other non-endemic countries: current policies and practices.	NR	/pubmed/26932338	Soriano-Arandes A, Angheben A, Serre-Delcor N, TreviÃ±o-Maruri B, GÃ³mez I Prat J, Jackson Y.	Trop Med Int Health. 2016 May;21(5):590-6. doi: 10.1111/tmi.12687. Epub 2016 Mar 17. Review.	Trop Med Int Health. 2016	PubMed	citation	PMID:26932338	pubmed	26932338	create date:2016/03/05 | first author:Soriano-Arandes A
Controlled but not cured: Structural processes and explanatory models of Chagas disease in tropical Bolivia.	X	/pubmed/26432176	Forsyth C.	Soc Sci Med. 2015 Nov;145:7-16. doi: 10.1016/j.socscimed.2015.09.022. Epub 2015 Sep 15.	Soc Sci Med. 2015	PubMed	citation	PMID:26432176	pubmed	26432176	create date:2015/10/04 | first author:Forsyth C
Controlling congenital and paediatric chagas disease through a community health approach with active surveillance and promotion of paediatric awareness.	X	/pubmed/25416081	Soriano-Arandes A, Basile L, Ouaarab H, ClaverÃ­a I, GÃ³mez i Prat J, Cabezos J, Ciruela P, Albajar-ViÃ±as P, JanÃ© M.	BMC Public Health. 2014 Nov 21;14:1201. doi: 10.1186/1471-2458-14-1201.	BMC Public Health. 2014	PubMed	citation	PMID:25416081 | PMCID:PMC4289304	pubmed	25416081	create date:2014/11/25 | first author:Soriano-Arandes A
Cost-Effectiveness of Blood Donation Screening for Trypanosoma cruzi in Mexico.	NR	/pubmed/27002523	SÃ¡nchez-GonzÃ¡lez G, Figueroa-Lara A, Elizondo-Cano M, Wilson L, Novelo-Garza B, Valiente-Banuet L, Ramsey JM.	PLoS Negl Trop Dis. 2016 Mar 22;10(3):e0004528. doi: 10.1371/journal.pntd.0004528. eCollection 2016 Mar.	PLoS Negl Trop Dis. 2016	PubMed	citation	PMID:27002523 | PMCID:PMC4803194	pubmed	27002523	create date:2016/03/24 | first author:SÃ¡nchez-GonzÃ¡lez G
Cost-effectiveness of genotype testing for primary resistance in Brazil.	NC	/pubmed/25415289	Luz PM, Morris BL, Grinsztejn B, Freedberg KA, Veloso VG, Walensky RP, Losina E, Nakamura YM, Girouard MP, Sax PE, Struchiner CJ, Paltiel AD.	J Acquir Immune Defic Syndr. 2015 Feb 1;68(2):152-61. doi: 10.1097/QAI.0000000000000426.	J Acquir Immune Defic Syndr. 2015	PubMed	citation	PMID:25415289 | PMCID:PMC4294967	pubmed	25415289	create date:2014/11/22 | first author:Luz PM
Could Histoplasma capsulatum Be Related to Healthcare-Associated Infections?	NC	/pubmed/26106622	Carreto-Binaghi LE, Damasceno LS, Pitangui Nde S, Fusco-Almeida AM, Mendes-Giannini MJ, ZancopÃ©-Oliveira RM, Taylor ML.	Biomed Res Int. 2015;2015:982429. doi: 10.1155/2015/982429. Epub 2015 May 27. Review.	Biomed Res Int. 2015	PubMed	citation	PMID:26106622 | PMCID:PMC4461736	pubmed	26106622	create date:2015/06/25 | first author:Carreto-Binaghi LE
Critical appraisal of costly therapy modalities for heart failure in a developing country.	NC	/pubmed/24072512	Chemello D, Goldraich L, Alvarez J, Beck-da-Silva L, Clausell N.	Curr Heart Fail Rep. 2013 Dec;10(4):421-6. doi: 10.1007/s11897-013-0159-3. Review.	Curr Heart Fail Rep. 2013	PubMed	citation	PMID:24072512	pubmed	24072512	create date:2013/09/28 | first author:Chemello D
Cross-sectional, descriptive study of Chagas disease among citizens of Bolivian origin living in Munich, Germany.	X	/pubmed/28093440	Navarro M, Berens-Riha N, Hohnerlein S, Seiringer P, von Saldern C, Garcia S, Blasco-HernÃ¡ndez T, Navaza B, Shock J, Bretzel G, Hoelscher M, LÃ¶scher T, Albajar-ViÃ±as P, Pritsch M.	BMJ Open. 2017 Jan 16;7(1):e013960. doi: 10.1136/bmjopen-2016-013960.	BMJ Open. 2017	PubMed	citation	PMID:28093440 | PMCID:PMC5253600	pubmed	28093440	create date:2017/01/18 | first author:Navarro M
Crystal structure of the dimeric phosphoenolpyruvate carboxykinase (PEPCK) from Trypanosoma cruzi at 2 A resolution.	NH	/pubmed/11700062	Trapani S, Linss J, Goldenberg S, Fischer H, Craievich AF, Oliva G.	J Mol Biol. 2001 Nov 9;313(5):1059-72.	J Mol Biol. 2001	PubMed	citation	PMID:11700062	pubmed	11700062	create date:2001/11/09 | first author:Trapani S
Cultural barriers to effective communication between Indigenous communities and health care providers in Northern Argentina: an anthropological contribution to Chagas disease prevention and control.	X	/pubmed/24476151	Dell'Arciprete A, Braunstein J, Touris C, Dinardi G, Llovet I, Sosa-Estani S.	Int J Equity Health. 2014 Jan 29;13:6. doi: 10.1186/1475-9276-13-6.	Int J Equity Health. 2014	PubMed	citation	PMID:24476151 | PMCID:PMC3909457	pubmed	24476151	create date:2014/01/31 | first author:Dell'Arciprete A
Current status and future prospects for a vaccine against American trypanosomiasis.	NR	/pubmed/16372882	Garg N, Bhatia V.	Expert Rev Vaccines. 2005 Dec;4(6):867-80. Review.	Expert Rev Vaccines. 2005	PubMed	citation	PMID:16372882	pubmed	16372882	create date:2005/12/24 | first author:Garg N
Determinants of Health Service Responsiveness in Community-Based Vector Surveillance for Chagas Disease in Guatemala, El Salvador, and Honduras.	NT	/pubmed/26252767	Hashimoto K, ZÃºniga C, Romero E, Morales Z, Maguire JH.	PLoS Negl Trop Dis. 2015 Aug 7;9(8):e0003974. doi: 10.1371/journal.pntd.0003974. eCollection 2015.	PLoS Negl Trop Dis. 2015	PubMed	citation	PMID:26252767 | PMCID:PMC4529194	pubmed	26252767	create date:2015/08/08 | first author:Hashimoto K
Determination of nifurtimox in dog plasma by stable-isotope dilution LC-MS/MS.	NH	/pubmed/26564573	Gnoth MJ, Hopfe PM, Thuss U.	Bioanalysis. 2015 Nov;7(21):2777-87. doi: 10.4155/bio.15.185. Epub 2015 Nov 13.	Bioanalysis. 2015	PubMed	citation	PMID:26564573	pubmed	26564573	create date:2015/11/14 | first author:Gnoth MJ
Development of a community-based intervention for the control of Chagas disease based on peridomestic animal management: an eco-bio-social perspective.	NT	/pubmed/25604767	De Urioste-Stone SM, Pennington PM, Pellecer E, Aguilar TM, Samayoa G, Perdomo HD, EnrÃ­quez H, JuÃ¡rez JG.	Trans R Soc Trop Med Hyg. 2015 Feb;109(2):159-67. doi: 10.1093/trstmh/tru202.	Trans R Soc Trop Med Hyg. 2015	PubMed	citation	PMID:25604767 | PMCID:PMC4299527	pubmed	25604767	create date:2015/01/22 | first author:De Urioste-Stone SM
Dispersal of Triatoma infestans and other Triatominae species in the arid Chaco of Argentina: flying, walking or passive carriage? The importance of walking females.	NT	/pubmed/21537686	Abrahan LB, Gorla DE, CatalÃ¡ SS.	Mem Inst Oswaldo Cruz. 2011 Mar;106(2):232-9.	Mem Inst Oswaldo Cruz. 2011	PubMed	citation	PMID:21537686	pubmed	21537686	create date:2011/05/04 | first author:Abrahan LB
Displacement of the occluding loop by the parasite protein, chagasin, results in efficient inhibition of human cathepsin B.	NH	/pubmed/18515357	Redzynia I, Ljunggren A, Abrahamson M, Mort JS, Krupa JC, Jaskolski M, Bujacz G.	J Biol Chem. 2008 Aug 15;283(33):22815-25. doi: 10.1074/jbc.M802064200. Epub 2008 May 30.	J Biol Chem. 2008	PubMed	citation	PMID:18515357	pubmed	18515357	create date:2008/06/03 | first author:Redzynia I
Do Brazilian scientific journals promote the adherence of Chagas disease researchers to international ethical principles?	NR	/pubmed/23740015	Malafaia G, Guilhem D, Talvani A.	Rev Inst Med Trop Sao Paulo. 2013;55(3). pii: S0036-46652013000300159. doi: 10.1590/S0036-46652013000300004.	Rev Inst Med Trop Sao Paulo. 2013	PubMed	citation	PMID:23740015	pubmed	23740015	create date:2013/06/07 | first author:Malafaia G
Donor selection: the exclusion of high risk donors?	NC	/pubmed/9704489	van den Burg PJ, Vrielink H, Reesink HW.	Vox Sang. 1998;74 Suppl 2:499-502. Review.	Vox Sang. 1998	PubMed	citation	PMID:9704489	pubmed	9704489	create date:1998/08/15 | first author:van den Burg PJ
Double-Blind Prospective Randomized Controlled Trial of Dopamine Versus Epinephrine as First-Line Vasoactive Drugs in Pediatric Septic Shock.	NC	/pubmed/26323041	Ventura AM, Shieh HH, Bousso A, GÃ³es PF, de CÃ¡ssia F O Fernandes I, de Souza DC, Paulo RL, Chagas F, Gilio AE.	Crit Care Med. 2015 Nov;43(11):2292-302. doi: 10.1097/CCM.0000000000001260.	Crit Care Med. 2015	PubMed	citation	PMID:26323041	pubmed	26323041	create date:2015/09/01 | first author:Ventura AM
Drivers of house invasion by sylvatic Chagas disease vectors in the Amazon-Cerrado transition: A multi-year, state-wide assessment of municipality-aggregated surveillance data.	NT	/pubmed/29145405	Brito RN, Gorla DE, Diotaiuti L, Gomes ACF, Souza RCM, Abad-Franch F.	PLoS Negl Trop Dis. 2017 Nov 16;11(11):e0006035. doi: 10.1371/journal.pntd.0006035. eCollection 2017 Nov.	PLoS Negl Trop Dis. 2017	PubMed	citation	PMID:29145405 | PMCID:PMC5689836	pubmed	29145405	create date:2017/11/18 | first author:Brito RN
Drug discovery for the treatment of leishmaniasis, African sleeping sickness and Chagas disease.	NC	/pubmed/24144408	[No authors listed]	Future Med Chem. 2013 Oct;5(15):1709-18. doi: 10.4155/fmc.13.161.	Future Med Chem. 2013	PubMed	citation	PMID:24144408	pubmed	24144408	create date:2013/10/23
Dynamics of CYP51: implications for function and inhibitor design.	NR	/pubmed/25601796	Yu X, Cojocaru V, Mustafa G, Salo-Ahen OM, Lepesheva GI, Wade RC.	J Mol Recognit. 2015 Feb;28(2):59-73. doi: 10.1002/jmr.2412. Epub 2015 Jan 20.	J Mol Recognit. 2015	PubMed	citation	PMID:25601796 | PMCID:PMC4337246	pubmed	25601796	create date:2015/01/21 | first author:Yu X
Early clinics of the cardiac forms of Chagas' disease: Discovery and study of original medical files (1909-1915).	NR	/pubmed/28676242	Gachelin G, Bestetti RB.	Int J Cardiol. 2017 Oct 1;244:206-212. doi: 10.1016/j.ijcard.2017.06.102. Epub 2017 Jun 30.	Int J Cardiol. 2017	PubMed	citation	PMID:28676242	pubmed	28676242	create date:2017/07/06 | first author:Gachelin G
Eco-bio-social research on community-based approaches for Chagas disease vector control in Latin America.	NT	/pubmed/25604759	GÃ¼rtler RE, Yadon ZE.	Trans R Soc Trop Med Hyg. 2015 Feb;109(2):91-8. doi: 10.1093/trstmh/tru203. Review.	Trans R Soc Trop Med Hyg. 2015	PubMed	citation	PMID:25604759 | PMCID:PMC4299528	pubmed	25604759	create date:2015/01/22 | first author:GÃ¼rtler RE
Ecohealth interventions limit triatomine reinfestation following insecticide spraying in La Brea, Guatemala.	NT	/pubmed/23382173	Lucero DE, Morrissey LA, Rizzo DM, Rodas A, Garnica R, Stevens L, Bustamante DM, Monroy MC.	Am J Trop Med Hyg. 2013 Apr;88(4):630-7. doi: 10.4269/ajtmh.12-0448. Epub 2013 Feb 4.	Am J Trop Med Hyg. 2013	PubMed	citation	PMID:23382173 | PMCID:PMC3617845	pubmed	23382173	create date:2013/02/06 | first author:Lucero DE
Ecological interactions in the transmission of the leishmaniases.	NC	/pubmed/2907150	Lainson R.	Philos Trans R Soc Lond B Biol Sci. 1988 Oct 31;321(1207):389-404. Review.	Philos Trans R Soc Lond B Biol Sci. 1988	PubMed	citation	PMID:2907150	pubmed	2907150	create date:1988/10/31 | first author:Lainson R
Educational approach in the control of Chagas' disease.	NT	/pubmed/813798	Petana WB.	Bull Pan Am Health Organ. 1975;9(4):300-5.	Bull Pan Am Health Organ. 1975	PubMed	citation	PMID:813798	pubmed	813798	create date:1975/01/01 | first author:Petana WB
Effect of Crotalus viridis viridis snake venom on the ultrastructure and intracellular survival of Trypanosoma cruzi.	NH	/pubmed/20663246	Adade CM, Cons BL, Melo PA, Souto-PadrÃ³n T.	Parasitology. 2011 Jan;138(1):46-58. doi: 10.1017/S0031182010000958. Epub 2010 Jul 21.	Parasitology. 2011	PubMed	citation	PMID:20663246	pubmed	20663246	create date:2010/07/29 | first author:Adade CM
Effect of Immediate Initiation of Antiretroviral Treatment in HIV-Positive Individuals Aged 50 Years or Older.	NC	/pubmed/28746165	Lodi S, Costagliola D, Sabin C, Del Amo J, Logan R, Abgrall S, Reiss P, van Sighem A, Jose S, Blanco JR, Hernando V, Bucher HC, Kovari H, Segura F, Ambrosioni J, Gogos CA, Pantazis N, Dabis F, Vandenhende MA, Meyer L, Seng R, Gill MJ, et al.	J Acquir Immune Defic Syndr. 2017 Nov 1;76(3):311-318. doi: 10.1097/QAI.0000000000001498.	J Acquir Immune Defic Syndr. 2017	PubMed	citation	PMID:28746165 | PMCID:PMC5704899	pubmed	28746165	create date:2017/07/27 | first author:Lodi S
Effect of suramin on trypomastigote forms of Trypanosoma cruzi: changes on cell motility and on the ultrastructure of the flagellum-cell body attachment region.	NH	/pubmed/16716244	Bisaggio DF, Campanati L, Pinto RC, Souto-PadrÃ³n T.	Acta Trop. 2006 May;98(2):162-75. Epub 2006 May 23.	Acta Trop. 2006	PubMed	citation	PMID:16716244	pubmed	16716244	create date:2006/05/24 | first author:Bisaggio DF
Effectiveness of first-line antiretroviral therapy in the IPEC cohort, Rio de Janeiro, Brazil.	NC	/pubmed/25206924	Cardoso SW, Luz PM, Velasque L, Torres T, Coelho L, Freedberg KA, Veloso VG, Walensky RP, Grinsztejn B.	AIDS Res Ther. 2014 Sep 1;11:29. doi: 10.1186/1742-6405-11-29. eCollection 2014.	AIDS Res Ther. 2014	PubMed	citation	PMID:25206924 | PMCID:PMC4158765	pubmed	25206924	create date:2014/09/11 | first author:Cardoso SW
Effectiveness of pharmaceutical care for drug treatment adherence in patients with systemic lupus erythematosus in Rio de Janeiro, Brazil: study protocol for a randomized controlled trial.	NC	/pubmed/27038611	Oliveira-Santos M, Verani JF, Camacho LA, de Andrade CA, Ferrante-Silva R, Klumb EM.	Trials. 2016 Apr 2;17:181. doi: 10.1186/s13063-016-1317-1. Erratum in: Trials. 2017 Mar 2;18(1):96.	Trials. 2016	PubMed	citation	PMID:27038611 | PMCID:PMC4818901	pubmed	27038611	create date:2016/04/04 | first author:Oliveira-Santos M
Electrocardiographic and echocardiographic abnormalities in Chagas disease: findings in residents of rural Bolivian communities hyperendemic for Chagas disease.	NR	/pubmed/26407511	Fernandez AB, Nunes MC, Clark EH, Samuels A, Menacho S, Gomez J, Bozo Gutierrez RW, Crawford TC, Gilman RH, Bern C.	Glob Heart. 2015 Sep;10(3):159-66. doi: 10.1016/j.gheart.2015.07.004.	Glob Heart. 2015	PubMed	citation	PMID:26407511 | PMCID:PMC4586045	pubmed	26407511	create date:2015/09/27 | first author:Fernandez AB
Electrochemical magnetic microbeads-based biosensor for point-of-care serodiagnosis of infectious diseases.	NC	/pubmed/26802749	Cortina ME, Melli LJ, Roberti M, Mass M, Longinotti G, Tropea S, Lloret P, Serantes DAR, SalomÃ³n F, Lloret M, Caillava AJ, Restuccia S, Altcheh J, Buscaglia CA, Malatto L, Ugalde JE, Fraigi L, Moina C, Ybarra G, Ciocchini AE, Comerci DJ.	Biosens Bioelectron. 2016 Jun 15;80:24-33. doi: 10.1016/j.bios.2016.01.021. Epub 2016 Jan 14.	Biosens Bioelectron. 2016	PubMed	citation	PMID:26802749	pubmed	26802749	create date:2016/01/24 | first author:Cortina ME
ELISA versus PCR for diagnosis of chronic Chagas disease: systematic review and meta-analysis.	NR	/pubmed/21108793	Brasil PE, De Castro L, Hasslocher-Moreno AM, Sangenis LH, Braga JU.	BMC Infect Dis. 2010 Nov 25;10:337. doi: 10.1186/1471-2334-10-337. Review.	BMC Infect Dis. 2010	PubMed	citation	PMID:21108793 | PMCID:PMC3004908	pubmed	21108793	create date:2010/11/27 | first author:Brasil PE
Engineering Oral and Parenteral Amorphous Amphotericin B Formulations against Experimental Trypanosoma cruzi Infections.	NR	/pubmed/28198632	RolÃ³n M, Serrano DR, Lalatsa A, de Pablo E, Torrado JJ, Ballesteros MP, Healy AM, Vega C, Coronel C, BolÃ¡s-FernÃ¡ndez F, Dea-Ayuela MA.	Mol Pharm. 2017 Apr 3;14(4):1095-1106. doi: 10.1021/acs.molpharmaceut.6b01034. Epub 2017 Mar 3.	Mol Pharm. 2017	PubMed	citation	PMID:28198632	pubmed	28198632	create date:2017/02/16 | first author:RolÃ³n M
Environmental and socio-economic risk modelling for Chagas disease in Bolivia.	NT	/pubmed/23032284	Mischler P, Kearney M, McCarroll JC, Scholte RG, Vounatsou P, Malone JB.	Geospat Health. 2012 Sep;6(3):S59-66.	Geospat Health. 2012	PubMed	citation	PMID:23032284	pubmed	23032284	create date:2012/10/04 | first author:Mischler P
Epicardial Ablation of Ventricular Tachycardia.	NR	/pubmed/26306131	Tung R, Shivkumar K.	Methodist Debakey Cardiovasc J. 2015 Apr-Jun;11(2):129-34. doi: 10.14797/mdcj-11-2-129. Review.	Methodist Debakey Cardiovasc J. 2015	PubMed	citation	PMID:26306131 | PMCID:PMC4547668	pubmed	26306131	create date:2015/08/26 | first author:Tung R
Esophageal motility disorders.	NC	/pubmed/3292177	Nelson JB, Castell DO.	Dis Mon. 1988 Jun;34(6):297-389. Review.	Dis Mon. 1988	PubMed	citation	PMID:3292177	pubmed	3292177	create date:1988/06/01 | first author:Nelson JB
Estimating the Burden of Chagas Disease in the United States.	NR	/pubmed/27820837	Manne-Goehler J, Umeh CA, Montgomery SP, Wirtz VJ.	PLoS Negl Trop Dis. 2016 Nov 7;10(11):e0005033. doi: 10.1371/journal.pntd.0005033. eCollection 2016 Nov.	PLoS Negl Trop Dis. 2016	PubMed	citation	PMID:27820837 | PMCID:PMC5098725	pubmed	27820837	create date:2016/11/08 | first author:Manne-Goehler J
Evaluation of compliance to congenital Chagas disease treatment: results of a randomised trial in Bolivia.	NR	/pubmed/23296694	Chippaux JP, Salas-Clavijo AN, Postigo JR, Schneider D, Santalla JA, Brutus L.	Trans R Soc Trop Med Hyg. 2013 Jan;107(1):1-7. doi: 10.1093/trstmh/trs004.	Trans R Soc Trop Med Hyg. 2013	PubMed	citation	PMID:23296694	pubmed	23296694	create date:2013/01/09 | first author:Chippaux JP
Evaluation of the consistency of refills for antiretroviral medications in two hospitals in the state of Rio de Janeiro, Brazil.	NC	/pubmed/17505922	Seguy N, Diaz T, Campos DP, Veloso VG, Grinsztejin B, Teixeira L, Pillotto JH.	AIDS Care. 2007 May;19(5):617-25.	AIDS Care. 2007	PubMed	citation	PMID:17505922	pubmed	17505922	create date:2007/05/17 | first author:Seguy N
Evolutionary control of infectious disease: prospects for vectorborne and waterborne pathogens.	NT	/pubmed/9830519	Ewald PW, Sussman JB, Distler MT, Libel C, Chammas WP, Dirita VJ, Salles CA, Vicente AC, Heitmann I, Cabello F.	Mem Inst Oswaldo Cruz. 1998 Sep-Oct;93(5):567-76.	Mem Inst Oswaldo Cruz. 1998	PubMed	citation	PMID:9830519	pubmed	9830519	create date:1998/11/27 | first author:Ewald PW
Experience of MÃ©decins Sans FrontiÃ¨res in laboratory medicine in resource-limited settings.	NC	/pubmed/23024983	Kosack CS.	Clin Chem Lab Med. 2012 Jul;50(7):1221-7. Review.	Clin Chem Lab Med. 2012	PubMed	citation	PMID:23024983	pubmed	23024983	create date:2012/10/02 | first author:Kosack CS
Experimental control of Triatoma infestans in poor rural villages of Bolivia through community participation.	NT	/pubmed/25604766	Lardeux F, DepickÃ¨re S, Aliaga C, Chavez T, Zambrana L.	Trans R Soc Trop Med Hyg. 2015 Feb;109(2):150-8. doi: 10.1093/trstmh/tru205.	Trans R Soc Trop Med Hyg. 2015	PubMed	citation	PMID:25604766 | PMCID:PMC4299529	pubmed	25604766	create date:2015/01/22 | first author:Lardeux F
Expression of the mevalonate pathway enzymes in the Lutzomyia longipalpis (Diptera: Psychodidae) sex pheromone gland demonstrated by an integrated proteomic approach.	NC	/pubmed/24185139	GonzÃ¡lez-Caballero N, RodrÃ­guez-Vega A, Dias-Lopes G, Valenzuela JG, Ribeiro JM, Carvalho PC, Valente RH, Brazil RP, Cuervo P.	J Proteomics. 2014 Jan 16;96:117-32. doi: 10.1016/j.jprot.2013.10.028. Epub 2013 Nov 1.	J Proteomics. 2014	PubMed	citation	PMID:24185139 | PMCID:PMC3917562	pubmed	24185139	create date:2013/11/05 | first author:GonzÃ¡lez-Caballero N
Factors associated to adherence to different treatment schemes with meglumine antimoniate in a clinical trial for cutaneous leishmaniasis.	NC	/pubmed/25076428	Ribeiro MN, Pimentel MI, Schubach Ade O, Oliveira Rde V, Teixeira JL, Leite MP, Fonseca M, Santos GP, Salgueiro MM, Ferreira e Vasconcellos Ede C, Lyra MR, Saheki MN, Valete-Rosalino CM.	Rev Inst Med Trop Sao Paulo. 2014 Jul-Aug;56(4):291-6.	Rev Inst Med Trop Sao Paulo. 2014	PubMed	citation	PMID:25076428 | PMCID:PMC4131813	pubmed	25076428	create date:2014/07/31 | first author:Ribeiro MN
Factors associated with non-vaccination against measles in northeastern Brazil: Clues about causes of the 2015 outbreak.	NC	/pubmed/26215369	Rocha HA, Correia LL, Campos JS, Silva AC, Andrade FO, Silveira DI, Machado MM, Leite ÃJ, Cunha AJ.	Vaccine. 2015 Sep 11;33(38):4969-74. doi: 10.1016/j.vaccine.2015.07.027. Epub 2015 Jul 26.	Vaccine. 2015	PubMed	citation	PMID:26215369	pubmed	26215369	create date:2015/07/29 | first author:Rocha HA
Filling dynamics of the Brindley's glands in the blood-sucking bug Triatoma infestans (Hemiptera: Reduviidae).	NT	/pubmed/25450424	Palottini F, GonzÃ¡lez A, Manrique G.	J Insect Physiol. 2014 Dec;71:122-7. doi: 10.1016/j.jinsphys.2014.10.012. Epub 2014 Oct 30.	J Insect Physiol. 2014	PubMed	citation	PMID:25450424	pubmed	25450424	create date:2014/12/03 | first author:Palottini F
First quantum mechanics/molecular mechanics studies of the inhibition mechanism of cruzain by peptidyl halomethyl ketones.	NH	/pubmed/25965914	Arafet K, Ferrer S, Moliner V.	Biochemistry. 2015 Jun 2;54(21):3381-91. doi: 10.1021/bi501551g. Epub 2015 May 20.	Biochemistry. 2015	PubMed	citation	PMID:25965914	pubmed	25965914	create date:2015/05/13 | first author:Arafet K
Free-roaming kissing bugs, vectors of Chagas disease, feed often on humans in the Southwest.	NT	/pubmed/24398362	Klotz SA, Schmidt JO, Dorn PL, Ivanyi C, Sullivan KR, Stevens L.	Am J Med. 2014 May;127(5):421-6. doi: 10.1016/j.amjmed.2013.12.017. Epub 2014 Jan 4.	Am J Med. 2014	PubMed	citation	PMID:24398362 | PMCID:PMC4096837	pubmed	24398362	create date:2014/01/09 | first author:Klotz SA
From Lemongrass to Ivermectin: Ethnomedical Management of Chagas Disease in Tropical Bolivia.	X	/pubmed/28759265	Forsyth C.	Med Anthropol. 2017 Jul 31:1-17. doi: 10.1080/01459740.2017.1360878. [Epub ahead of print]	Med Anthropol. 2017	PubMed	citation	PMID:28759265	pubmed	28759265	create date:2017/08/02 | first author:Forsyth C
Genetic structure of natural populations of the sand fly Lutzomyia longipalpis (Diptera: Psychodidae) from the Brazilian northeastern region.	NC	/pubmed/16480941	de Queiroz Balbino V, Coutinho-Abreu IV, Sonoda IV, Melo MA, de Andrade PP, de Castro JA, RebÃªlo JM, Carvalho SM, Ramalho-OrtigÃ£o M.	Acta Trop. 2006 Apr;98(1):15-24. Epub 2006 Feb 14.	Acta Trop. 2006	PubMed	citation	PMID:16480941	pubmed	16480941	create date:2006/02/17 | first author:de Queiroz Balbino V
Genomic resources for invertebrate vectors of human pathogens, and the role of VectorBase.	NT	/pubmed/18262474	Megy K, Hammond M, Lawson D, Bruggner RV, Birney E, Collins FH.	Infect Genet Evol. 2009 May;9(3):308-13. doi: 10.1016/j.meegid.2007.12.007. Epub 2008 Jan 3. Review.	Infect Genet Evol. 2009	PubMed	citation	PMID:18262474 | PMCID:PMC2720521	pubmed	18262474	create date:2008/02/12 | first author:Megy K
Geographical information systems and tropical medicine.	NC	/pubmed/20659391	Khan OA, Davenhall W, Ali M, Castillo-Salgado C, Vazquez-Prokopec G, Kitron U, Soares MagalhÃ£es RJ, Clements AC.	Ann Trop Med Parasitol. 2010 Jun;104(4):303-18. doi: 10.1179/136485910X12743554759867. Review.	Ann Trop Med Parasitol. 2010	PubMed	citation	PMID:20659391 | PMCID:PMC3727654	pubmed	20659391	create date:2010/07/28 | first author:Khan OA
Geospatial Risk Factors of Canine American Trypanosomiasis (Chagas Disease) (42 Cases: 2000-2012).	NH	/pubmed/26393300	Raghavan RK, Saunders AB, Goodin DG, Anderson GA, Harkin KR.	Vector Borne Zoonotic Dis. 2015 Oct;15(10):602-10. doi: 10.1089/vbz.2014.1754. Epub 2015 Sep 22.	Vector Borne Zoonotic Dis. 2015	PubMed	citation	PMID:26393300	pubmed	26393300	create date:2015/09/24 | first author:Raghavan RK
Giant Fecaloma Causing Small Bowel Obstruction: Case Report and Review of the Literature.	NC	/pubmed/27162906	Mushtaq M, Shah MA, Malik AA, Wani KA, Thakur N, Q Parray F.	Bull Emerg Trauma. 2015 Apr;3(2):70-2.	Bull Emerg Trauma. 2015	PubMed	citation	PMID:27162906 | PMCID:PMC4771270	pubmed	27162906	create date:2016/05/11 | first author:Mushtaq M
Global economic burden of Chagas disease: a computational simulation model.	C	/pubmed/23395248	Lee BY, Bacon KM, Bottazzi ME, Hotez PJ.	Lancet Infect Dis. 2013 Apr;13(4):342-8. doi: 10.1016/S1473-3099(13)70002-1. Epub 2013 Feb 8.	Lancet Infect Dis. 2013	PubMed	citation	PMID:23395248 | PMCID:PMC3763184	pubmed	23395248	create date:2013/02/12 | first author:Lee BY
Global epidemiology of sporotrichosis.	NC	/pubmed/25526781	Chakrabarti A, Bonifaz A, Gutierrez-Galhardo MC, Mochizuki T, Li S.	Med Mycol. 2015 Jan;53(1):3-14. doi: 10.1093/mmy/myu062. Epub 2014 Dec 19. Review.	Med Mycol. 2015	PubMed	citation	PMID:25526781	pubmed	25526781	create date:2014/12/21 | first author:Chakrabarti A
Globalization of Chagas Disease Burden and New Treatment Perspectives.	NR	/pubmed/26337998	Kalil-Filho R.	J Am Coll Cardiol. 2015 Sep 8;66(10):1190-2. doi: 10.1016/j.jacc.2015.07.024. No abstract available.	J Am Coll Cardiol. 2015	PubMed	citation	PMID:26337998	pubmed	26337998	create date:2015/09/05 | first author:Kalil-Filho R
Guidelines for the use and interpretation of assays for monitoring autophagy (3rd edition).	NC	/pubmed/26799652	Klionsky DJ, Abdelmohsen K, Abe A, Abedin MJ, Abeliovich H, Acevedo Arozena A, Adachi H, Adams CM, Adams PD, Adeli K, Adhihetty PJ, Adler SG, Agam G, Agarwal R, Aghi MK, Agnello M, Agostinis P, Aguilar PV, Aguirre-Ghiso J, Airoldi EM, Ait-Si-Ali S, Akematsu T, et al.	Autophagy. 2016;12(1):1-222. doi: 10.1080/15548627.2015.1100356. No abstract available. Erratum in: Autophagy. 2016;12(2):443. Selliez, Iban [corrected to Seiliez, Iban].	Autophagy. 2016	PubMed	citation	PMID:26799652 | PMCID:PMC4835977	pubmed	26799652	create date:2016/01/23 | first author:Klionsky DJ
Health-related quality of life in Brazilian pacemaker patients.	NC	/pubmed/18834470	Oliveira BG, Velasquez-Melendez G, RincÃ³n LG, Ciconelli RM, Sousa LA, Ribeiro AL.	Pacing Clin Electrophysiol. 2008 Sep;31(9):1178-83. doi: 10.1111/j.1540-8159.2008.01159.x.	Pacing Clin Electrophysiol. 2008	PubMed	citation	PMID:18834470	pubmed	18834470	create date:2008/10/07 | first author:Oliveira BG
Heart rate variability in the frequency domain in chronic Chagas disease: correlation of autonomic dysfunction with variables of daily clinical practice.	NR	/pubmed/21652092	Gerbi FC, Takahashi JT, Cardinalli-Neto A, Nogueira PR, Bestetti RB.	Int J Cardiol. 2011 Aug 4;150(3):357-8. doi: 10.1016/j.ijcard.2011.05.042. Epub 2011 Jun 8. No abstract available.	Int J Cardiol. 2011	PubMed	citation	PMID:21652092	pubmed	21652092	create date:2011/06/10 | first author:Gerbi FC
Heart transplant recipient with history of Chagas disease and elevated panel-reactive antibodies.	NR	/pubmed/26645921	Davalos-Krebs G.	Prog Transplant. 2015 Dec;25(4):297-301. doi: 10.7182/pit2015191.	Prog Transplant. 2015	PubMed	citation	PMID:26645921	pubmed	26645921	create date:2015/12/10 | first author:Davalos-Krebs G
Heart transplantation for Chagas cardiomyopathy.	NR	/pubmed/29162358	Ramalho AR, Prieto D, Antunes P, Franco F, Antunes MJ.	Rev Port Cardiol. 2017 Nov;36(11):871.e1-871.e4. doi: 10.1016/j.repc.2016.08.015. Epub 2017 Nov 20. English, Portuguese. Erratum in: Rev Port Cardiol. 2018 Jan;37(1):95.	Rev Port Cardiol. 2017	PubMed	citation	PMID:29162358	pubmed	29162358	create date:2017/11/23 | first author:Ramalho AR
High blood pressure in Latin America: a call to action.	NC	/pubmed/19561117	Rubinstein A, Alcocer L, Chagas A.	Ther Adv Cardiovasc Dis. 2009 Aug;3(4):259-85. doi: 10.1177/1753944709338084. Epub 2009 Jun 26. Review.	Ther Adv Cardiovasc Dis. 2009	PubMed	citation	PMID:19561117	pubmed	19561117	create date:2009/06/30 | first author:Rubinstein A
High seroconversion rates in Trypanosoma cruzi chronic infection treated with benznidazole in people under 16 years in Guatemala.	NR	/pubmed/28001219	Brum-Soares L, Cubides JC, Burgos I, Monroy C, Castillo L, GonzÃ¡lez S, ViÃ±as PA, Urrutia PP.	Rev Soc Bras Med Trop. 2016 Nov-Dec;49(6):721-727. doi: 10.1590/0037-8682-0415-2016.	Rev Soc Bras Med Trop. 2016	PubMed	citation	PMID:28001219	pubmed	28001219	create date:2016/12/22 | first author:Brum-Soares L
Highly active antiretroviral therapy access and neurological complications of human immunodeficiency virus infection: impact versus resources in Brazil.	NC	/pubmed/16540448	Silva MT, AraÃºjo A.	J Neurovirol. 2005;11 Suppl 3:11-5. Review.	J Neurovirol. 2005	PubMed	citation	PMID:16540448	pubmed	16540448	create date:2006/03/17 | first author:Silva MT
History, current issues and future of the brazilian network for attending and studying Trypanosoma cruzi/HIV coinfection.	NR	/pubmed/21252444	Ramos JÃºnior AN, Correia D, Almeida EA, Shikanai-Yasuda MA.	J Infect Dev Ctries. 2010 Nov 24;4(11):682-8. Review.	J Infect Dev Ctries. 2010	PubMed	citation	PMID:21252444	pubmed	21252444	create date:2011/01/22 | first author:Ramos JÃºnior AN
HIV rapid testing as a key strategy for prevention of mother-to-child transmission in Brazil.	NC	/pubmed/20835495	Veloso VG, Bastos FI, Portela MC, Grinsztejn B, JoÃ£o EC, Pilotto JH, AraÃºjo AB, Santos BR, Fonseca RC, Kreitchmann R, Derrico M, Friedman RK, Cunha CB, Morgado MG, Saines KN, Bryson YJ.	Rev Saude Publica. 2010 Oct;44(5):803-11. Epub 2010 Sep 8.	Rev Saude Publica. 2010	PubMed	citation	PMID:20835495 | PMCID:PMC4603388	pubmed	20835495	create date:2010/09/14 | first author:Veloso VG
HIV testing among pregnant women in Brazil: rates and predictors.	NC	/pubmed/18833385	Veloso VG, Portela MC, Vasconcellos MT, Matzenbacher LA, Vasconcelos AL, Grinsztejn B, Bastos FI.	Rev Saude Publica. 2008 Oct;42(5):859-67.	Rev Saude Publica. 2008	PubMed	citation	PMID:18833385	pubmed	18833385	create date:2008/10/04 | first author:Veloso VG
Host cell actin remodeling in response to Trypanosoma cruzi: trypomastigote versus amastigote entry.	NH	/pubmed/18512345	Mortara RA, Andreoli WK, Fernandes MC, da Silva CV, Fernandes AB, L'Abbate C, da Silva S.	Subcell Biochem. 2008;47:101-9. Review.	Subcell Biochem. 2008	PubMed	citation	PMID:18512345	pubmed	18512345	create date:2008/06/03 | first author:Mortara RA
Host preferences of Triatoma sordida.	NT	/pubmed/9579212	Crocco L, CatalÃ¡ S.	Ann Trop Med Parasitol. 1997 Dec;91(8):927-30.	Ann Trop Med Parasitol. 1997	PubMed	citation	PMID:9579212	pubmed	9579212	create date:1998/05/14 | first author:Crocco L
How to recognize epicardial origin of ventricular tachycardias?	NC	/pubmed/24827797	Fernandez-Armenta J, Berruezo A.	Curr Cardiol Rev. 2014 Aug;10(3):246-56. Review.	Curr Cardiol Rev. 2014	PubMed	citation	PMID:24827797 | PMCID:PMC4040876	pubmed	24827797	create date:2014/05/16 | first author:Fernandez-Armenta J
How universal is coverage and access to diagnosis and treatment for Chagas disease in Colombia? A health systems analysis.	X	/pubmed/28107703	CucunubÃ¡ ZM, Manne-Goehler JM, DÃ­az D, Nouvellet P, Bernal O, Marchiol A, BasÃ¡Ã±ez MG, Conteh L.	Soc Sci Med. 2017 Feb;175:187-198. doi: 10.1016/j.socscimed.2017.01.002. Epub 2017 Jan 4.	Soc Sci Med. 2017	PubMed	citation	PMID:28107703	pubmed	28107703	create date:2017/01/21 | first author:CucunubÃ¡ ZM
Human autoantibodies specific for neurotrophin receptors TrkA, TrkB, and TrkC protect against lethal Trypanosoma cruzi infection in mice.	NH	/pubmed/18832578	Lu B, Alroy J, Luquetti AO, PereiraPerrin M.	Am J Pathol. 2008 Nov;173(5):1406-14. doi: 10.2353/ajpath.2008.080514. Epub 2008 Oct 2.	Am J Pathol. 2008	PubMed	citation	PMID:18832578 | PMCID:PMC2570131	pubmed	18832578	create date:2008/10/04 | first author:Lu B
Hyperendemic Chagas disease and the unmet need for pacemakers in the Bolivian Chaco.	X	/pubmed/24901942	Clark EH, Sherbuk J, Okamoto E, Jois M, Galdos-Cardenas G, Vela-Guerra J, Menacho-Mendez GS, Bozo-Gutierrez RW, Fernandez AB, Crawford TC, Colanzi R, Gilman RH, Bern C; Working Group on Chagas Disease in Bolivia and Peru..	PLoS Negl Trop Dis. 2014 Jun 5;8(6):e2801. doi: 10.1371/journal.pntd.0002801. eCollection 2014 Jun. No abstract available.	PLoS Negl Trop Dis. 2014	PubMed	citation	PMID:24901942 | PMCID:PMC4046936	pubmed	24901942	create date:2014/06/06 | first author:Clark EH
Identification of novel Trypanosoma cruzi prolyl oligopeptidase inhibitors by structure-based virtual screening.	NH	/pubmed/27770305	de Almeida H, Leroux V, Motta FN, Grellier P, Maigret B, Santana JM, Bastos IM.	J Comput Aided Mol Des. 2016 Dec;30(12):1165-1174. doi: 10.1007/s10822-016-9985-1. Epub 2016 Oct 21.	J Comput Aided Mol Des. 2016	PubMed	citation	PMID:27770305	pubmed	27770305	create date:2016/10/23 | first author:de Almeida H
Impact of a community-based bug-hunting campaign on Chagas disease control: a case study in the department of Jalapa, Guatemala.	NT	/pubmed/23579801	Yoshioka K.	Mem Inst Oswaldo Cruz. 2013 Apr;108(2):205-11.	Mem Inst Oswaldo Cruz. 2013	PubMed	citation	PMID:23579801 | PMCID:PMC3970667	pubmed	23579801	create date:2013/04/13 | first author:Yoshioka K
Impact of pharmaceutical care on the quality of life of patients with Chagas disease and heart failure: randomized clinical trial.	NR	/pubmed/23270509	Sperandio da Silva GM, Chambela MC, Sousa AS, Sangenis LH, Xavier SS, Costa AR, Brasil PE, Hasslocher-Moreno AM, Saraiva RM.	Trials. 2012 Dec 27;13:244. doi: 10.1186/1745-6215-13-244.	Trials. 2012	PubMed	citation	PMID:23270509 | PMCID:PMC3543334	pubmed	23270509	create date:2012/12/29 | first author:Sperandio da Silva GM
Imported tropical diseases.	NC	/pubmed/19889137	Patel S, Sethi A.	Dermatol Ther. 2009 Nov-Dec;22(6):538-49. doi: 10.1111/j.1529-8019.2009.01275.x. Review.	Dermatol Ther. 2009	PubMed	citation	PMID:19889137	pubmed	19889137	create date:2009/11/06 | first author:Patel S
Improved completion rates and characterization of drug reactions with an intensive Chagas disease treatment program in rural Bolivia.	X	/pubmed/24069472	Tornheim JA, Lozano Beltran DF, Gilman RH, Castellon M, Solano Mercado MA, Sullca W, Torrico F, Bern C.	PLoS Negl Trop Dis. 2013 Sep 19;7(9):e2407. doi: 10.1371/journal.pntd.0002407. eCollection 2013.	PLoS Negl Trop Dis. 2013	PubMed	citation	PMID:24069472 | PMCID:PMC3777865	pubmed	24069472	create date:2013/09/27 | first author:Tornheim JA
Improving access to Chagas disease diagnosis and etiologic treatment in remote rural communities of the Argentine Chaco through strengthened primary health care and broad social participation.	X	/pubmed/28192425	Sartor P, Colaianni I, Cardinal MV, Bua J, Freilij H, GÃ¼rtler RE.	PLoS Negl Trop Dis. 2017 Feb 13;11(2):e0005336. doi: 10.1371/journal.pntd.0005336. eCollection 2017 Feb.	PLoS Negl Trop Dis. 2017	PubMed	citation	PMID:28192425 | PMCID:PMC5325580	pubmed	28192425	create date:2017/02/14 | first author:Sartor P
Inflammatory bowel disease: a patient's and caregiver's perspective.	NC	/pubmed/19130226	Magro F, Portela F, Lago P, Deus J, Cotter J, Cremers I, Vieira A, Peixe P, Caldeira P, Lopes H, GonÃ§alves R, Reis J, Cravo M, Barros L, Ministro P, Lurdes Tavares M, Duarte A, Campos M, Carvalho L; Portuguese Study Group of IBD (GEDII).; Association of Portuguese Patients with IBD (APDI)..	Dig Dis Sci. 2009 Dec;54(12):2671-9. doi: 10.1007/s10620-008-0658-3.	Dig Dis Sci. 2009	PubMed	citation	PMID:19130226	pubmed	19130226	create date:2009/01/09 | first author:Magro F
Integrating an infectious disease programme into the primary health care service: a retrospective analysis of Chagas disease community-based surveillance in Honduras.	NT	/pubmed/25889097	Hashimoto K, ZÃºniga C, Nakamura J, Hanada K.	BMC Health Serv Res. 2015 Mar 24;15:116. doi: 10.1186/s12913-015-0785-4.	BMC Health Serv Res. 2015	PubMed	citation	PMID:25889097 | PMCID:PMC4383207	pubmed	25889097	create date:2015/04/19 | first author:Hashimoto K
Integration of Ligand- and Target-Based Virtual Screening for the Discovery of Cruzain Inhibitors.	NH	/pubmed/27467157	Wiggers HJ, Rocha JR, Cheleski J, Montanari CA.	Mol Inform. 2011 Jun;30(6-7):565-78. doi: 10.1002/minf.201000146. Epub 2011 Jun 28.	Mol Inform. 2011	PubMed	citation	PMID:27467157	pubmed	27467157	create date:2011/06/01 | first author:Wiggers HJ
Interdisciplinary approach at the primary healthcare level for Bolivian immigrants with Chagas disease in the city of SÃ£o Paulo.	X	/pubmed/28333923	Shikanai Yasuda MA, SÃ¡tolo CG, Carvalho NB, Atala MM, Ferrufino RQ, Leite RM, Furucho CR, Luna E, Silva RA, Hage M, Oliveira CM, Busser FD, Freitas VL, Wanderley DM, Martinelli L, Almeida SR, ViÃ±as PA, Carneiro N Jr.	PLoS Negl Trop Dis. 2017 Mar 23;11(3):e0005466. doi: 10.1371/journal.pntd.0005466. eCollection 2017 Mar.	PLoS Negl Trop Dis. 2017	PubMed	citation	PMID:28333923 | PMCID:PMC5380346	pubmed	28333923	create date:2017/03/24 | first author:Shikanai Yasuda MA
International Clinical Trials in Latin American and Caribbean Countries: Research and Development to Meet Local Health Needs.	NC	/pubmed/29354059	da Silva RE, Amato AA, Guilhem DB, de Carvalho MR, Novaes MRCG.	Front Pharmacol. 2018 Jan 5;8:961. doi: 10.3389/fphar.2017.00961. eCollection 2017.	Front Pharmacol. 2017	PubMed	citation	PMID:29354059 | PMCID:PMC5760498	pubmed	29354059	create date:2018/01/23 | first author:da Silva RE
International meeting: new diagnostic tests are urgently needed to treat patients with Chagas disease.	NR	/pubmed/18719818	MÃ©decins Sans FrontiÃ¨res. Campaign for Access to Essential Medicines..	Rev Soc Bras Med Trop. 2008 May-Jun;41(3):315-9.	Rev Soc Bras Med Trop. 2008	PubMed	citation	PMID:18719818	pubmed	18719818	create date:2008/08/23 | first author:MÃ©decins Sans FrontiÃ¨res. Campaign for Access to Essential Medicines.
Intimacy versus isolation: a qualitative study of sexual practices among sexually active HIV-infected patients in HIV care in Brazil, Thailand, and Zambia.	NC	/pubmed/25793283	Closson EF, Mimiaga MJ, Sherman SG, Tangmunkongvorakul A, Friedman RK, Limbada M, Moore AT, Srithanaviboonchai K, Alves CA, Roberts S, Oldenburg CE, Elharrar V, Mayer KH, Safren SA; HPTN063 study team..	PLoS One. 2015 Mar 20;10(3):e0120957. doi: 10.1371/journal.pone.0120957. eCollection 2015.	PLoS One. 2015	PubMed	citation	PMID:25793283 | PMCID:PMC4368566	pubmed	25793283	create date:2015/03/21 | first author:Closson EF
Is use of nifurtimox for the treatment of Chagas disease compatible with breast feeding? A population pharmacokinetics analysis.	NR	/pubmed/19948512	Garcia-Bournissen F, Altcheh J, Panchaud A, Ito S.	Arch Dis Child. 2010 Mar;95(3):224-8. doi: 10.1136/adc.2008.157297. Epub 2009 Nov 29.	Arch Dis Child. 2010	PubMed	citation	PMID:19948512	pubmed	19948512	create date:2009/12/02 | first author:Garcia-Bournissen F
Ischaemic stroke in chagasic patients.	NR	/pubmed/14966184	Teixeira AL Jr, Teixeira MM.	J Neurol Neurosurg Psychiatry. 2004 Mar;75(3):510; author reply 510. No abstract available.	J Neurol Neurosurg Psychiatry. 2004	PubMed	citation	PMID:14966184 | PMCID:PMC1738958	pubmed	14966184	create date:2004/02/18 | first author:Teixeira AL Jr
Itraconazole or allopurinol in the treatment of chronic American trypanosomiasis: the regression and prevention of electrocardiographic abnormalities during 9 years of follow-up.	NR	/pubmed/12662419	Apt W, Arribada A, Zulantay I, Sanchez G, Vargas SL, Rodriguez J.	Ann Trop Med Parasitol. 2003 Jan;97(1):23-9.	Ann Trop Med Parasitol. 2003	PubMed	citation	PMID:12662419	pubmed	12662419	create date:2003/03/29 | first author:Apt W
It's Like a Phantom Disease": Patient Perspectives on Access to Treatment for Chagas Disease in the United States.	X	/pubmed/29380723	Forsyth CJ, Hernandez S, Flores CA, Roman MF, Nieto JM, Marquez G, Sequeira J, Sequeira H, Meymandi SK.	Am J Trop Med Hyg. 2018 Mar;98(3):735-741. doi: 10.4269/ajtmh.17-0691. Epub 2018 Jan 25.	Am J Trop Med Hyg. 2018	PubMed	citation	PMID:29380723	pubmed	29380723	create date:2018/01/31 | first author:Forsyth CJ
Knowledge and experiences of Chagas disease in Bolivian women living in Spain: a qualitative study.	X	/pubmed/26976265	Blasco-HernÃ¡ndez T, GarcÃ­a-San Miguel L, Navaza B, Navarro M, Benito A.	Glob Health Action. 2016 Mar 11;9:30201. doi: 10.3402/gha.v9.30201. eCollection 2016.	Glob Health Action. 2016	PubMed	citation	PMID:26976265 | PMCID:PMC4789531	pubmed	26976265	create date:2016/03/16 | first author:Blasco-HernÃ¡ndez T
Knowledge and perceptions of Chagas disease in a rural Honduran community.	X	/pubmed/25204581	Donovan SD, Stevens M, Sanogo K, Masroor N, Bearman G.	Rural Remote Health. 2014;14(3):2845. Epub 2014 Sep 10.	Rural Remote Health. 2014	PubMed	citation	PMID:25204581	pubmed	25204581	create date:2014/09/11 | first author:Donovan SD
Knowledge deficits regarding Chagas disease may place Mexico's blood supply at risk.	X	/pubmed/20688572	Trivedi M, Sanghavi D.	Transfus Apher Sci. 2010 Oct;43(2):193-6. doi: 10.1016/j.transci.2010.07.008. Epub 2010 Aug 4.	Transfus Apher Sci. 2010	PubMed	citation	PMID:20688572	pubmed	20688572	create date:2010/08/07 | first author:Trivedi M
Knowledge of toxoplasmosis among doctors and nurses who provide prenatal care in an endemic region.	NC	/pubmed/21747644	da Silva LB, de Oliveira Rde V, da Silva MP, Bueno WF, Amendoeira MR, de Souza Neves E.	Infect Dis Obstet Gynecol. 2011;2011:750484. doi: 10.1155/2011/750484. Epub 2011 May 18.	Infect Dis Obstet Gynecol. 2011	PubMed	citation	PMID:21747644 | PMCID:PMC3124125	pubmed	21747644	create date:2011/07/13 | first author:da Silva LB
Knowledge of triatomine insects and of the Chagas disease among people from localities which have different levels of vector infestations.	NT	/pubmed/27383362	Dias JV, Queiroz DR, Diotaiuti L, Pires HH.	Cien Saude Colet. 2016 Jun;21(7):2293-304. doi: 10.1590/1413-81232015217.07792015. English, Portuguese.	Cien Saude Colet. 2016	PubMed	citation	PMID:27383362	pubmed	27383362	create date:2016/07/08 | first author:Dias JV
Knowledge, attitudes, and practices of Texas hunters: a potentially high-risk population for exposure to the parasite that causes Chagas disease.	NT	/pubmed/25886035	Garcia MN, Murphy SK, Gross A, Wagner J, Murray KO.	Parasit Vectors. 2015 Apr 1;8:197. doi: 10.1186/s13071-015-0815-4.	Parasit Vectors. 2015	PubMed	citation	PMID:25886035 | PMCID:PMC4393639	pubmed	25886035	create date:2015/04/18 | first author:Garcia MN
Large-scale conformational changes of Trypanosoma cruzi proline racemase predicted by accelerated molecular dynamics simulation.	NH	/pubmed/22022240	de Oliveira CA, Grant BJ, Zhou M, McCammon JA.	PLoS Comput Biol. 2011 Oct;7(10):e1002178. doi: 10.1371/journal.pcbi.1002178. Epub 2011 Oct 13.	PLoS Comput Biol. 2011	PubMed	citation	PMID:22022240 | PMCID:PMC3192803	pubmed	22022240	create date:2011/10/25 | first author:de Oliveira CA
Longitudinal study of patients with chronic Chagas cardiomyopathy in Brazil (SaMi-Trop project): a cohort profile.	NR	/pubmed/27147390	Cardoso CS, Sabino EC, Oliveira CD, de Oliveira LC, Ferreira AM, Cunha-Neto E, Bierrenbach AL, Ferreira JE, Haikal DS, Reingold AL, Ribeiro AL.	BMJ Open. 2016 May 4;6(5):e011181. doi: 10.1136/bmjopen-2016-011181.	BMJ Open. 2016	PubMed	citation	PMID:27147390 | PMCID:PMC4861110	pubmed	27147390	create date:2016/05/06 | first author:Cardoso CS
Long-Term Quality of Life Among Survivors of Severe Sepsis: Analyses of Two International Trials.	NC	/pubmed/26992066	Yende S, Austin S, Rhodes A, Finfer S, Opal S, Thompson T, Bozza FA, LaRosa SP, Ranieri VM, Angus DC.	Crit Care Med. 2016 Aug;44(8):1461-7. doi: 10.1097/CCM.0000000000001658.	Crit Care Med. 2016	PubMed	citation	PMID:26992066 | PMCID:PMC4949079	pubmed	26992066	create date:2016/03/19 | first author:Yende S
Mammalian wildlife diseases as hazards to man and livestock in an area of the Llanos Orientales of Colombia.	NT	/pubmed/6788961	Wells EA, D'Alessandro A, Morales GA, Angel D.	J Wildl Dis. 1981 Jan;17(1):153-62.	J Wildl Dis. 1981	PubMed	citation	PMID:6788961	pubmed	6788961	create date:1981/01/01 | first author:Wells EA
Management of latent Mycobacterium tuberculosis infection: WHO guidelines for low tuberculosis burden countries.	NC	/pubmed/26405286	Getahun H, Matteelli A, Abubakar I, Aziz MA, Baddeley A, Barreira D, Den Boon S, Borroto Gutierrez SM, Bruchfeld J, Burhan E, Cavalcante S, Cedillos R, Chaisson R, Chee CB, Chesire L, Corbett E, Dara M, Denholm J, de Vries G, Falzon D, Ford N, Gale-Rowe M, et al.	Eur Respir J. 2015 Dec;46(6):1563-76. doi: 10.1183/13993003.01245-2015. Epub 2015 Sep 24. Review.	Eur Respir J. 2015	PubMed	citation	PMID:26405286 | PMCID:PMC4664608	pubmed	26405286	create date:2015/09/26 | first author:Getahun H
Management of syphilis in pregnancy: Knowledge and practices of health care providers and barriers to the control of disease in Teresina, Brazil.	NC	/pubmed/28983958	Rodrigues DC, Domingues RMSM.	Int J Health Plann Manage. 2017 Oct 6. doi: 10.1002/hpm.2463. [Epub ahead of print]	Int J Health Plann Manage. 2017	PubMed	citation	PMID:28983958	pubmed	28983958	create date:2017/10/07 | first author:Rodrigues DC
Management of Trypanosoma cruzi coinfection in HIV-positive individuals outside endemic areas.	NR	/pubmed/24275694	PÃ©rez-Molina JA.	Curr Opin Infect Dis. 2014 Feb;27(1):9-15. doi: 10.1097/QCO.0000000000000023. Review.	Curr Opin Infect Dis. 2014	PubMed	citation	PMID:24275694	pubmed	24275694	create date:2013/11/28 | first author:PÃ©rez-Molina JA
Mast Cell Coupling to the Kallikrein-Kinin System Fuels Intracardiac Parasitism and Worsens Heart Pathology in Experimental Chagas Disease.	NH	/pubmed/28824610	Nascimento CR, Andrade D, Carvalho-Pinto CE, Serra RR, Vellasco L, Brasil G, Ramos-Junior ES, da Mota JB, Almeida LN, Andrade MV, Correia Soeiro MN, Juliano L, Alvarenga PH, Oliveira AC, Sicuro FL, de Carvalho ACC, SvensjÃ¶ E, Scharfstein J.	Front Immunol. 2017 Aug 2;8:840. doi: 10.3389/fimmu.2017.00840. eCollection 2017.	Front Immunol. 2017	PubMed	citation	PMID:28824610 | PMCID:PMC5539176	pubmed	28824610	create date:2017/08/22 | first author:Nascimento CR
Mechanisms of host cell invasion by Trypanosoma cruzi.	NH	/pubmed/21884886	Caradonna KL, Burleigh BA.	Adv Parasitol. 2011;76:33-61. doi: 10.1016/B978-0-12-385895-5.00002-5. Review.	Adv Parasitol. 2011	PubMed	citation	PMID:21884886	pubmed	21884886	create date:2011/09/03 | first author:Caradonna KL
Metabolic syndrome patient compliance with drug treatment.	NC	/pubmed/18925314	Lopes N, Zanini AC, Casella-Filho A, Chagas AC.	Clinics (Sao Paulo). 2008 Oct;63(5):573-80.	Clinics (Sao Paulo). 2008	PubMed	citation	PMID:18925314 | PMCID:PMC2664712	pubmed	18925314	create date:2008/10/18 | first author:Lopes N
Metabolic, mental health, behavioural and socioeconomic characteristics of migrants with Chagas disease in a non-endemic country.	X	/pubmed/22487303	Jackson Y, Castillo S, Hammond P, Besson M, Brawand-Bron A, Urzola D, Gaspoz JM, Chappuis F.	Trop Med Int Health. 2012 May;17(5):595-603. doi: 10.1111/j.1365-3156.2012.02965.x. Epub 2012 Apr 5.	Trop Med Int Health. 2012	PubMed	citation	PMID:22487303	pubmed	22487303	create date:2012/04/11 | first author:Jackson Y
MHC class II antigen-expressing cells in cardiac ganglia of the rat.	NC	/pubmed/15517402	Kummer W, Stommel C, Grau V.	Cell Tissue Res. 2005 Jan;319(1):37-48. Epub 2004 Oct 27.	Cell Tissue Res. 2005	PubMed	citation	PMID:15517402	pubmed	15517402	create date:2004/11/02 | first author:Kummer W
Mitigating social and health inequities: community participation and Chagas disease in rural Argentina.	X	/pubmed/21229423	Llovet I, Dinardi G, De Maio FG.	Glob Public Health. 2011;6(4):371-84. doi: 10.1080/17441692.2010.539572.	Glob Public Health. 2011	PubMed	citation	PMID:21229423	pubmed	21229423	create date:2011/01/14 | first author:Llovet I
Modeling the spatial distribution of Chagas disease vectors using environmental variables and peopleÂ´s knowledge.	NT	/pubmed/23724993	HernÃ¡ndez J, NÃºÃ±ez I, Bacigalupo A, Cattan PE.	Int J Health Geogr. 2013 May 31;12:29. doi: 10.1186/1476-072X-12-29.	Int J Health Geogr. 2013	PubMed	citation	PMID:23724993 | PMCID:PMC3680173	pubmed	23724993	create date:2013/06/04 | first author:HernÃ¡ndez J
Modelling geographic variation in the cost-effectiveness of control policies for infectious vector diseases: the example of Chagas disease.	C	/pubmed/18222556	Castillo-Riquelme M, Chalabi Z, Lord J, Guhl F, Campbell-Lendrum D, Davies C, Fox-Rushby J.	J Health Econ. 2008 Mar;27(2):405-26. doi: 10.1016/j.jhealeco.2007.04.005. Epub 2007 Dec 5.	J Health Econ. 2008	PubMed	citation	PMID:18222556	pubmed	18222556	create date:2008/01/29 | first author:Castillo-Riquelme M
Modulation of host central carbon metabolism and in situ glucose uptake by intracellular Trypanosoma cruzi amastigotes.	NH	/pubmed/29176805	Shah-Simpson S, Lentini G, Dumoulin PC, Burleigh BA.	PLoS Pathog. 2017 Nov 27;13(11):e1006747. doi: 10.1371/journal.ppat.1006747. eCollection 2017 Nov.	PLoS Pathog. 2017	PubMed	citation	PMID:29176805 | PMCID:PMC5720825	pubmed	29176805	create date:2017/11/28 | first author:Shah-Simpson S
Molecular and biochemical studies on the hypoxanthine-guanine phosphoribosyltransferases of the pathogenic haemoflagellates.	NC	/pubmed/9088991	Ullman B, Carter D.	Int J Parasitol. 1997 Feb;27(2):203-13.	Int J Parasitol. 1997	PubMed	citation	PMID:9088991	pubmed	9088991	create date:1997/02/01 | first author:Ullman B
Molecular diagnostics for Chagas disease: up to date and novel methodologies.	NH	/pubmed/28582629	Alonso-Padilla J, Gallego M, Schijman AG, Gascon J.	Expert Rev Mol Diagn. 2017 Jul;17(7):699-710. doi: 10.1080/14737159.2017.1338566. Epub 2017 Jun 9.	Expert Rev Mol Diagn. 2017	PubMed	citation	PMID:28582629	pubmed	28582629	create date:2017/06/06 | first author:Alonso-Padilla J
Molecular docking of a series of peptidomimetics in the trypanothione binding site of T. cruzi trypanothione reductase.	NH	/pubmed/19766515	da Rocha Pita SS, Cirino JJ, de Alencastro RB, Castro HC, Rodrigues CR, Albuquerque MG.	J Mol Graph Model. 2009 Nov;28(4):330-5. doi: 10.1016/j.jmgm.2009.08.011. Epub 2009 Aug 31.	J Mol Graph Model. 2009	PubMed	citation	PMID:19766515	pubmed	19766515	create date:2009/09/22 | first author:da Rocha Pita SS
Mortality due to Chagas disease in Brazil from 1979 to 2009: trends and regional differences.	NR	/pubmed/23277508	Martins-Melo FR, Ramos AN Jr, Alencar CH, Heukelbach J.	J Infect Dev Ctries. 2012 Nov 26;6(11):817-24. doi: 10.3855/jidc.2459.	J Infect Dev Ctries. 2012	PubMed	citation	PMID:23277508	pubmed	23277508	create date:2013/01/02 | first author:Martins-Melo FR
Mortality in patients with HIV-1 and tuberculosis co-infection in Rio de Janeiro, Brazil - associated factors and causes of death.	NC	/pubmed/28558689	da Silva Escada RO, Velasque L, Ribeiro SR, Cardoso SW, Marins LMS, Grinsztejn E, da Silva LourenÃ§o MC, Grinsztejn B, Veloso VG.	BMC Infect Dis. 2017 May 30;17(1):373. doi: 10.1186/s12879-017-2473-y.	BMC Infect Dis. 2017	PubMed	citation	PMID:28558689 | PMCID:PMC5450415	pubmed	28558689	create date:2017/06/01 | first author:da Silva Escada RO
Multimodality imaging evaluation of Chagas disease: an expert consensus of Brazilian Cardiovascular Imaging Department (DIC) and the European Association of Cardiovascular Imaging (EACVI).	NR	/pubmed/29029074	Nunes MCP, Badano LP, Marin-Neto JA, Edvardsen T, FernÃ¡ndez-GolfÃ­n C, Bucciarelli-Ducci C, Popescu BA, Underwood R, Habib G, Zamorano JL, Saraiva RM, Sabino EC, Botoni FA, Barbosa MM, Barros MVL, Falqueto E, SimÃµes MV, Schmidt A, Rochitte CE, Rocha MOC, Ribeiro ALP, Lancellotti P.	Eur Heart J Cardiovasc Imaging. 2017 Sep 25. doi: 10.1093/ehjci/jex154. [Epub ahead of print]	Eur Heart J Cardiovasc Imaging. 2017	PubMed	citation	PMID:29029074	pubmed	29029074	create date:2017/10/14 | first author:Nunes MCP
Multi-state models for defining degrees of chronicity related to HIV-infected patient therapy adherence.	NC	/pubmed/23568309	Oliveira Rde V, Shimakura SE, Campos DP, Victoriano FP, Ribeiro SR, Veloso VG, Grinsztejn B, Carvalho MS.	Cad Saude Publica. 2013 Apr;29(4):801-11.	Cad Saude Publica. 2013	PubMed	citation	PMID:23568309	pubmed	23568309	create date:2013/04/10 | first author:Oliveira Rde V
Need for pharmacist awareness of Chagas disease.	X	/pubmed/24939495	Romo ML.	Am J Health Syst Pharm. 2014 Jul 1;71(13):1069-70. doi: 10.2146/ajhp140102. No abstract available.	Am J Health Syst Pharm. 2014	PubMed	citation	PMID:24939495	pubmed	24939495	create date:2014/06/19 | first author:Romo ML
Neglect of a Neglected Disease in Italy: The Challenge of Access-to-Care for Chagas Disease in Bergamo Area.	X	/pubmed/26406325	Repetto EC, Zachariah R, Kumar A, Angheben A, Gobbi F, Anselmi M, Al Rousan A, Torrico C, Ruiz R, Ledezma G, Buoninsegna MC, Khogali M, Van den Bergh R, De Maio G, Egidi AM, Maccagno B, Garelli S.	PLoS Negl Trop Dis. 2015 Sep 25;9(9):e0004103. doi: 10.1371/journal.pntd.0004103. eCollection 2015 Sep.	PLoS Negl Trop Dis. 2015	PubMed	citation	PMID:26406325 | PMCID:PMC4583374	pubmed	26406325	create date:2015/09/26 | first author:Repetto EC
Neglected diseases, civil conflicts, and the right to health.	NC	/pubmed/17707757	Beyrer C, Villar JC, Suwanvanichkij V, Singh S, Baral SD, Mills EJ.	Lancet. 2007 Aug 18;370(9587):619-27. Review.	Lancet. 2007	PubMed	citation	PMID:17707757	pubmed	17707757	create date:2007/08/21 | first author:Beyrer C
Neurologic manifestations of the neglected tropical diseases.	NC	/pubmed/25623803	Berkowitz AL, Raibagkar P, Pritt BS, Mateen FJ.	J Neurol Sci. 2015 Feb 15;349(1-2):20-32. doi: 10.1016/j.jns.2015.01.001. Epub 2015 Jan 9. Review.	J Neurol Sci. 2015	PubMed	citation	PMID:25623803	pubmed	25623803	create date:2015/01/28 | first author:Berkowitz AL
New 1,3-thiazole derivatives and their biological and ultrastructural effects on Trypanosoma cruzi.	NH	/pubmed/27295485	de Moraes Gomes PAT, de Oliveira Barbosa M, Farias Santiago E, de Oliveira Cardoso MV, Capistrano Costa NT, Hernandes MZ, Moreira DRM, da Silva AC, Dos Santos TAR, Pereira VRA, Brayner Dos Santosd FA, do Nascimento Pereira GA, Ferreira RS, Leite ACL.	Eur J Med Chem. 2016 Oct 4;121:387-398. doi: 10.1016/j.ejmech.2016.05.050. Epub 2016 May 24.	Eur J Med Chem. 2016	PubMed	citation	PMID:27295485	pubmed	27295485	create date:2016/06/14 | first author:de Moraes Gomes PAT
New approaches to vaccine development. Proceedings of a meeting organized by the World Health Organization. Book review.	NC	/pubmed/12227327	Jordan Ws Jr.	Int Health News. 1985 Sep;6(6):6, 8.	Int Health News. 1985	PubMed	citation	PMID:12227327	pubmed	12227327	create date:1985/09/01 | first author:Jordan Ws Jr
New arrangements on several species subcomplexes of Triatoma genus based on the chromosomal position of ribosomal genes (Hemiptera - Triatominae).	NR	/pubmed/27245153	Pita S, Lorite P, Nattero J, GalvÃ£o C, Alevi KC, Teves SC, Azeredo-Oliveira MT, Panzera F.	Infect Genet Evol. 2016 Sep;43:225-31. doi: 10.1016/j.meegid.2016.05.028. Epub 2016 May 28.	Infect Genet Evol. 2016	PubMed	citation	PMID:27245153	pubmed	27245153	create date:2016/06/02 | first author:Pita S
New perspectives in nanotherapeutics for chronic respiratory diseases.	NC	/pubmed/28914424	da Silva AL, Cruz FF, Rocco PRM, Morales MM.	Biophys Rev. 2017 Oct;9(5):793-803. doi: 10.1007/s12551-017-0319-x. Epub 2017 Sep 15.	Biophys Rev. 2017	PubMed	citation	PMID:28914424 | PMCID:PMC5662054	pubmed	28914424	create date:2017/09/16 | first author:da Silva AL
New Vaccines for the World's Poorest People.	NC	/pubmed/26356803	Hotez PJ, Bottazzi ME, Strych U.	Annu Rev Med. 2016;67:405-17. doi: 10.1146/annurev-med-051214-024241. Epub 2015 Sep 3. Review.	Annu Rev Med. 2016	PubMed	citation	PMID:26356803	pubmed	26356803	create date:2015/09/12 | first author:Hotez PJ
Ninety years of Chagas disease: a success story at the periphery.	NR	/pubmed/11623933	Coutinho M.	Soc Stud Sci. 1999 Aug;29(4):519-49.	Soc Stud Sci. 1999	PubMed	citation	PMID:11623933	pubmed	11623933	create date:2001/10/20 | first author:Coutinho M
Nitroheterocyclic compounds are more efficacious than CYP51 inhibitors against Trypanosoma cruzi: implications for Chagas disease drug discovery and development.	NR	/pubmed/24736467	Moraes CB, Giardini MA, Kim H, Franco CH, Araujo-Junior AM, Schenkman S, Chatelain E, Freitas-Junior LH.	Sci Rep. 2014 Apr 16;4:4703. doi: 10.1038/srep04703.	Sci Rep. 2014	PubMed	citation	PMID:24736467 | PMCID:PMC4004771	pubmed	24736467	create date:2014/04/17 | first author:Moraes CB
No, Chagas disease is not the new AIDS of the Americas!.	NR	/pubmed/23104103	Pays JF.	Bull Soc Pathol Exot. 2012 Dec;105(5):337-48. doi: 10.1007/s13149-012-0266-5. Epub 2012 Oct 27. Review. English, French.	Bull Soc Pathol Exot. 2012	PubMed	citation	PMID:23104103	pubmed	23104103	create date:2012/10/30 | first author:Pays JF
Oesophageal motility disorders in infected immigrants with Chagas disease in a non-endemic European area.	NR	/pubmed/27536373	Roure S, Valerio L, VallÃ¨s X, Morales B, Garcia-Diaz MI, Pedro-Botet ML, Serra J.	United European Gastroenterol J. 2016 Aug;4(4):614-20. doi: 10.1177/2050640616630856. Epub 2016 Feb 3.	United European Gastroenterol J. 2016	PubMed	citation	PMID:27536373 | PMCID:PMC4971794	pubmed	27536373	create date:2016/08/19 | first author:Roure S
One Million Electrocardiograms of Primary Care Patients: A Descriptive Analysis.	NC	/pubmed/26262012	Chazard E, Marcolino MS, Dumesnil C, Caron A, Palhares DM, Ficheur G, Marino BC, Alkmim MB, Beuscart R, Ribeiro AL.	Stud Health Technol Inform. 2015;216:69-73.	Stud Health Technol Inform. 2015	PubMed	citation	PMID:26262012	pubmed	26262012	create date:2015/08/12 | first author:Chazard E
Opportunities for improved chagas disease vector control based on knowledge, attitudes and practices of communities in the yucatan peninsula, Mexico.	NT	/pubmed/24676038	Rosecrans K, Cruz-Martin G, King A, Dumonteil E.	PLoS Negl Trop Dis. 2014 Mar 27;8(3):e2763. doi: 10.1371/journal.pntd.0002763. eCollection 2014 Mar.	PLoS Negl Trop Dis. 2014	PubMed	citation	PMID:24676038 | PMCID:PMC3967964	pubmed	24676038	create date:2014/03/29 | first author:Rosecrans K
Opportunity cost for early treatment of Chagas disease in Mexico.	C	/pubmed/24743112	Ramsey JM, Elizondo-Cano M, Sanchez-GonzÃ¡lez G, PeÃ±a-Nieves A, Figueroa-Lara A.	PLoS Negl Trop Dis. 2014 Apr 17;8(4):e2776. doi: 10.1371/journal.pntd.0002776. eCollection 2014 Apr.	PLoS Negl Trop Dis. 2014	PubMed	citation	PMID:24743112 | PMCID:PMC3990484	pubmed	24743112	create date:2014/04/20 | first author:Ramsey JM
Oral and systemic manifestations in HIV-1 patients.	NC	/pubmed/25860469	Menezes TO, Rodrigues MC, Nogueira BM, Menezes SA, Silva SH, Vallinoto AC.	Rev Soc Bras Med Trop. 2015 Jan-Feb;48(1):83-6. doi: 10.1590/0037-8682-0179-2014.	Rev Soc Bras Med Trop. 2015	PubMed	citation	PMID:25860469	pubmed	25860469	create date:2015/04/11 | first author:Menezes TO
Oral drug therapy for multiple neglected tropical diseases: a systematic review.	NC	/pubmed/17954542	Reddy M, Gill SS, Kalkar SR, Wu W, Anderson PJ, Rochon PA.	JAMA. 2007 Oct 24;298(16):1911-24. Review. Erratum in: JAMA. 2009 Jan 21;301(3):276.	JAMA. 2007	PubMed	citation	PMID:17954542	pubmed	17954542	create date:2007/10/24 | first author:Reddy M
Overcoming research barriers in Chagas disease-designing effective implementation science.	NR	/pubmed/27771804	Henao-MartÃ­nez AF, Colborn K, Parra-Henao G.	Parasitol Res. 2017 Jan;116(1):35-44. Epub 2016 Oct 22. Review.	Parasitol Res. 2017	PubMed	citation	PMID:27771804	pubmed	27771804	create date:2016/10/25 | first author:Henao-MartÃ­nez AF
Oxidative stress and intracellular infections: more iron to the fire.	NC	/pubmed/22728929	Andrews NW.	J Clin Invest. 2012 Jul;122(7):2352-4. doi: 10.1172/JCI64239. Epub 2012 Jun 25.	J Clin Invest. 2012	PubMed	citation	PMID:22728929 | PMCID:PMC3386837	pubmed	22728929	create date:2012/06/26 | first author:Andrews NW
Participatory evaluation of the quality of health information on the internet: the case of dengue sites.	NC	/pubmed/28614515	Pereira AF Neto, Paolucci R, Daumas RP, Souza RV.	Cien Saude Colet. 2017 Jun;22(6):1955-1968. doi: 10.1590/1413-81232017226.04412016. Portuguese, English.	Cien Saude Colet. 2017	PubMed	citation	PMID:28614515	pubmed	28614515	create date:2017/06/15 | first author:Pereira AF Neto
Patterns and correlates of PrEP drug detection among MSM and transgender women in the Global iPrEx Study.	NC	/pubmed/25230290	Liu A, Glidden DV, Anderson PL, Amico KR, McMahan V, Mehrotra M, Lama JR, MacRae J, Hinojosa JC, Montoya O, Veloso VG, Schechter M, Kallas EG, Chariyalerstak S, Bekker LG, Mayer K, Buchbinder S, Grant R; iPrEx Study team..	J Acquir Immune Defic Syndr. 2014 Dec 15;67(5):528-37. doi: 10.1097/QAI.0000000000000351.	J Acquir Immune Defic Syndr. 2014	PubMed	citation	PMID:25230290 | PMCID:PMC4229454	pubmed	25230290	create date:2014/09/18 | first author:Liu A
Pediatric cardiovascular surgery in South america: current status and regional differences.	NC	/pubmed/23804888	Sandoval N, Kreutzer C, Jatene M, Sessa TD, Novick W, Jacobs JP, Bernier PL, Tchervenkov CI.	World J Pediatr Congenit Heart Surg. 2010 Oct;1(3):321-7. doi: 10.1177/2150135110381391.	World J Pediatr Congenit Heart Surg. 2010	PubMed	citation	PMID:23804888	pubmed	23804888	create date:2010/10/01 | first author:Sandoval N
Pediatric Chagas disease in Europe: 45 cases from Spain and Switzerland.	NR	/pubmed/24153010	Rodriguez-Guerineau L, Posfay-Barbe KM, Monsonis-Cabedo M, Juncosa-Morros T, Diana A, Wyler-Lazarevic CA, de Tejada BM, Chappuis F, FumadÃ³-PÃ©rez V, Jackson Y.	Pediatr Infect Dis J. 2014 May;33(5):458-62. doi: 10.1097/INF.0000000000000139.	Pediatr Infect Dis J. 2014	PubMed	citation	PMID:24153010	pubmed	24153010	create date:2013/10/25 | first author:Rodriguez-Guerineau L
Pediatric enteric neuropathies: diagnosis and current management.	NC	/pubmed/28319561	Westfal ML, Goldstein AM.	Curr Opin Pediatr. 2017 Jun;29(3):347-353. doi: 10.1097/MOP.0000000000000486. Review.	Curr Opin Pediatr. 2017	PubMed	citation	PMID:28319561 | PMCID:PMC5475271	pubmed	28319561	create date:2017/03/21 | first author:Westfal ML
Perspectives of Patients, Doctors and Medical Students at a Public University Hospital in Rio de Janeiro Regarding Tuberculosis and Therapeutic Adherence.	NC	/pubmed/26360291	de Andrade Eda T, Hennington Ã‰A, Siqueira HR, Rolla VC, Mannarino C.	PLoS One. 2015 Sep 11;10(9):e0137572. doi: 10.1371/journal.pone.0137572. eCollection 2015.	PLoS One. 2015	PubMed	citation	PMID:26360291 | PMCID:PMC4567070	pubmed	26360291	create date:2015/09/12 | first author:de Andrade Eda T
Pharmacological interventions for treating heart failure in patients with Chagas cardiomyopathy.	NR	/pubmed/27388039	MartÃ­-Carvajal AJ, Kwong JS.	Cochrane Database Syst Rev. 2016 Jul 8;7:CD009077. doi: 10.1002/14651858.CD009077.pub3. Review.	Cochrane Database Syst Rev. 2016	PubMed	citation	PMID:27388039	pubmed	27388039	create date:2016/07/09 | first author:MartÃ­-Carvajal AJ
Pharmacotherapeutic follow-up of patients with Chagas disease using benznidazole: drug-related problems and pharmaceutical interventions.	NR	/pubmed/28700051	Correia JPR, Costa ACD, Rocha EA, Quidute ARP, CÃ¢ndido DDS, Ponciano Ã‚MS, Fonteles MMF, Oliveira MF.	Rev Soc Bras Med Trop. 2017 May-Jun;50(3):334-340. doi: 10.1590/0037-8682-0474-2016.	Rev Soc Bras Med Trop. 2017	PubMed	citation	PMID:28700051	pubmed	28700051	create date:2017/07/13 | first author:Correia JPR
Phenotypic clustering: a novel method for microglial morphology analysis.	NR	/pubmed/27317566	Verdonk F, Roux P, Flamant P, Fiette L, Bozza FA, Simard S, Lemaire M, Plaud B, Shorte SL, Sharshar T, ChrÃ©tien F, Danckaert A.	J Neuroinflammation. 2016 Jun 17;13(1):153. doi: 10.1186/s12974-016-0614-7.	J Neuroinflammation. 2016	PubMed	citation	PMID:27317566 | PMCID:PMC4912769	pubmed	27317566	create date:2016/06/19 | first author:Verdonk F
Phylogeographic pattern and extensive mitochondrial DNA divergence disclose a species complex within the Chagas disease vector Triatoma dimidiata.	NT	/pubmed/23940678	Monteiro FA, Peretolchina T, Lazoski C, Harris K, Dotson EM, Abad-Franch F, Tamayo E, Pennington PM, Monroy C, Cordon-Rosales C, Salazar-Schettino PM, GÃ³mez-Palacio A, Grijalva MJ, Beard CB, Marcet PL.	PLoS One. 2013 Aug 5;8(8):e70974. doi: 10.1371/journal.pone.0070974. Print 2013.	PLoS One. 2013	PubMed	citation	PMID:23940678 | PMCID:PMC3733668	pubmed	23940678	create date:2013/08/14 | first author:Monteiro FA
Physical activity profile in heart failure patients from a Brazilian tertiary cardiology hospital.	NC	/pubmed/20544612	GuimarÃ£es GV, Carvalho VO, Torlai V, Bocchi EA.	Cardiol J. 2010;17(2):143-5.	Cardiol J. 2010	PubMed	citation	PMID:20544612	pubmed	20544612	create date:2010/06/15 | first author:GuimarÃ£es GV
Physician awareness of Chagas disease, USA.	X	/pubmed/20409389	Stimpert KK, Montgomery SP.	Emerg Infect Dis. 2010 May;16(5):871-2. doi: 10.3201/eid1605.091440. No abstract available.	Emerg Infect Dis. 2010	PubMed	citation	PMID:20409389 | PMCID:PMC2953998	pubmed	20409389	create date:2010/04/23 | first author:Stimpert KK
Physician Knowledge of Chagas Disease in Hispanic Immigrants Living in Appalachian Ohio.	X	/pubmed/27324820	Amstutz-Szalay S.	J Racial Ethn Health Disparities. 2017 Jun;4(3):523-528. doi: 10.1007/s40615-016-0254-8. Epub 2016 Jun 20.	J Racial Ethn Health Disparities. 2017	PubMed	citation	PMID:27324820	pubmed	27324820	create date:2016/06/22 | first author:Amstutz-Szalay S
Population structure of the Chagas disease vector Triatoma infestans in an urban environment.	NT	/pubmed/25646757	Khatchikian CE, Foley EA, Barbu CM, Hwang J, Ancca-JuÃ¡rez J, Borrini-Mayori K, QuÄ±spe-Machaca VR, Naquira C, Brisson D, Levy MZ; Chagas Disease Working Group in Arequipa..	PLoS Negl Trop Dis. 2015 Feb 3;9(2):e0003425. doi: 10.1371/journal.pntd.0003425. eCollection 2015 Feb.	PLoS Negl Trop Dis. 2015	PubMed	citation	PMID:25646757 | PMCID:PMC4315598	pubmed	25646757	create date:2015/02/04 | first author:Khatchikian CE
Positive deviance study to inform a Chagas disease control program in southern Ecuador.	NT	/pubmed/25807468	Nieto-Sanchez C, Baus EG, Guerrero D, Grijalva MJ.	Mem Inst Oswaldo Cruz. 2015 May;110(3):299-309. doi: 10.1590/0074-02760140472. Epub 2015 Mar 24.	Mem Inst Oswaldo Cruz. 2015	PubMed	citation	PMID:25807468 | PMCID:PMC4489467	pubmed	25807468	create date:2015/03/26 | first author:Nieto-Sanchez C
Post-cardiac transplant reactivation of Chagas' disease diagnosed by skin biopsy.	NR	/pubmed/1907901	Libow LF, Beltrani VP, Silvers DN, Grossman ME.	Cutis. 1991 Jul;48(1):37-40.	Cutis. 1991	PubMed	citation	PMID:1907901	pubmed	1907901	create date:1991/07/01 | first author:Libow LF
Pre-exposure to faeces or saliva of Triatoma dimidiata decreases parasitemia in mice challenged with Trypanosoma cruzi: a description of the inflammatory reaction at the inoculation site	NH	/pubmed/27770761	Monteon V, Quen-RÃ¡mirez E, Macedo-Reyes V, Lopez R, Acosta-Viana K, Pennigton P, Ramos-Ligonio A.	Ann Parasitol. 2016 Oct 1;62(3):209-219. doi: 10.17420/ap6203.54.	Ann Parasitol. 2016	PubMed	citation	PMID:27770761	pubmed	27770761	create date:2016/10/25 | first author:Monteon V
Prenatal testing and prevalence of HIV infection during pregnancy: data from the "Birth in Brazil" study, a national hospital-based study.	NC	/pubmed/25880460	Domingues RM, Szwarcwald CL, Souza PR Jr, Leal Mdo C.	BMC Infect Dis. 2015 Feb 26;15:100. doi: 10.1186/s12879-015-0837-8.	BMC Infect Dis. 2015	PubMed	citation	PMID:25880460 | PMCID:PMC4346116	pubmed	25880460	create date:2015/04/17 | first author:Domingues RM
Prenatal Transmission of Syphilis and Human Immunodeficiency Virus in Brazil: Achieving Regional Targets for Elimination.	NC	/pubmed/26180825	Cerda R, Perez F, Domingues RM, Luz PM, Grinsztejn B, Veloso VG, Caffe S, Francke JA, Freedberg KA, Ciaranello AL.	Open Forum Infect Dis. 2015 May 22;2(2):ofv073. doi: 10.1093/ofid/ofv073. eCollection 2015 Apr.	Open Forum Infect Dis. 2015	PubMed	citation	PMID:26180825 | PMCID:PMC4498254	pubmed	26180825	create date:2015/07/17 | first author:Cerda R
Prevalence of antibody to Trypanosoma cruzi in Hispanic-surnamed patients seen at Parkland Health & Hospital System, Dallas, Texas.	NR	/pubmed/21529355	Arena R, Mathews CE, Kim AY, Lenz TE, Southern PM.	BMC Res Notes. 2011 Apr 29;4:132. doi: 10.1186/1756-0500-4-132.	BMC Res Notes. 2011	PubMed	citation	PMID:21529355 | PMCID:PMC3108937	pubmed	21529355	create date:2011/05/03 | first author:Arena R
Prevalence of Chagas Disease in the Latin American-born Population of Los Angeles.	NR	/pubmed/28329123	Meymandi SK, Forsyth CJ, Soverow J, Hernandez S, Sanchez D, Montgomery SP, Traina M.	Clin Infect Dis. 2017 May 1;64(9):1182-1188. doi: 10.1093/cid/cix064.	Clin Infect Dis. 2017	PubMed	citation	PMID:28329123 | PMCID:PMC5399937	pubmed	28329123	create date:2017/03/23 | first author:Meymandi SK
Prevalence of latent tuberculosis and treatment adherence among patients with chronic kidney disease in Campo Grande, State of Mato Grosso do Sul.	NC	/pubmed/24861295	Chagas AC, Hans Filho G, de Oliveira SM, Ivo ML, CorrÃªa Filho RA, Donatti MI.	Rev Soc Bras Med Trop. 2014 Mar-Apr;47(2):204-11.	Rev Soc Bras Med Trop. 2014	PubMed	citation	PMID:24861295	pubmed	24861295	create date:2014/05/28 | first author:Chagas AC
Prevalence of syphilis and HIV infection during pregnancy in incarcerated women and the incidence of congenital syphilis in births in prison in Brazil.	NC	/pubmed/29166489	Domingues RMSM, Leal MDC, Pereira APE, Ayres B, SÃ¡nchez AR, LarouzÃ© B.	Cad Saude Publica. 2017 Nov 21;33(11):e00183616. doi: 10.1590/0102-311X00183616.	Cad Saude Publica. 2017	PubMed	citation	PMID:29166489	pubmed	29166489	create date:2017/11/23 | first author:Domingues RMSM
Prevalence of Trypanosoma cruzi infection in pregnant Latin American women and congenital transmission rate in a non-endemic area: the experience of the Valencian Health Programme (Spain).	NR	/pubmed/22129521	Barona-Vilar C, GimÃ©nez-MartÃ­ MJ, Fraile T, GonzÃ¡lez-Steinbauer C, Parada C, Gil-Brusola A, Bravo D, GÃ³mez MD, Navarro D, Perez-Tamarit A, Fernandez-Silveira L, Fullana-Montoro A, BorrÃ¡s R.	Epidemiol Infect. 2012 Oct;140(10):1896-903. doi: 10.1017/S0950268811002482. Epub 2011 Dec 1.	Epidemiol Infect. 2012	PubMed	citation	PMID:22129521	pubmed	22129521	create date:2011/12/02 | first author:Barona-Vilar C
Privileged Structures in the design of Potential Drug Candidates for Neglected Diseases.	NR	/pubmed/29065822	Leite ACL, EspÃ­ndola JWP, de Oliveira Cardoso MV, de Oliveira Filho GB.	Curr Med Chem. 2017 Oct 23. doi: 10.2174/0929867324666171023163752. [Epub ahead of print]	Curr Med Chem. 2017	PubMed	citation	PMID:29065822	pubmed	29065822	create date:2017/10/27 | first author:Leite ACL
Problems and perspectives for Chagas disease control: in search of a realistic analysis.	NR	/pubmed/18545843	Dias JC, Prata A, Correia D.	Rev Soc Bras Med Trop. 2008 Mar-Apr;41(2):193-6. Review.	Rev Soc Bras Med Trop. 2008	PubMed	citation	PMID:18545843	pubmed	18545843	create date:2008/06/12 | first author:Dias JC
Prodrugs for the treatment of neglected diseases.	NC	/pubmed/18463559	Chung MC, Ferreira EI, Santos JL, Giarolla J, Rando DG, Almeida AE, Bosquesi PL, Menegon RF, Blau L.	Molecules. 2007 Mar 19;13(3):616-77. Review.	Molecules. 2007	PubMed	citation	PMID:18463559	pubmed	18463559	create date:2008/05/09 | first author:Chung MC
Profile of Trypanosoma cruzi infection in a tropical medicine reference center, Northern Italy.	NR	/pubmed/25502927	Gobbi F, Angheben A, Anselmi M, Postiglione C, Repetto E, Buonfrate D, Marocco S, Tais S, Chiampan A, Mainardi P, Bisoffi Z.	PLoS Negl Trop Dis. 2014 Dec 11;8(12):e3361. doi: 10.1371/journal.pntd.0003361. eCollection 2014 Dec.	PLoS Negl Trop Dis. 2014	PubMed	citation	PMID:25502927 | PMCID:PMC4263408	pubmed	25502927	create date:2014/12/17 | first author:Gobbi F
Prognostic impact of Chagas disease in the United States.	X	/pubmed/19081392	Milei J, Guerri-Guttenberg RA, Grana DR, Storino R.	Am Heart J. 2009 Jan;157(1):22-9. doi: 10.1016/j.ahj.2008.08.024. Epub 2008 Oct 29. Review.	Am Heart J. 2009	PubMed	citation	PMID:19081392	pubmed	19081392	create date:2008/12/17 | first author:Milei J
Proteases in parasitic diseases.	NC	/pubmed/18039124	McKerrow JH, Caffrey C, Kelly B, Loke P, Sajid M.	Annu Rev Pathol. 2006;1:497-536. Review.	Annu Rev Pathol. 2006	PubMed	citation	PMID:18039124	pubmed	18039124	create date:2007/11/28 | first author:McKerrow JH
Recognizing and meeting the challenge of Chagas disease in the USA.	X	/pubmed/19968514	Bowling J, Walter EA.	Expert Rev Anti Infect Ther. 2009 Dec;7(10):1223-34. doi: 10.1586/eri.09.107. Review.	Expert Rev Anti Infect Ther. 2009	PubMed	citation	PMID:19968514	pubmed	19968514	create date:2009/12/09 | first author:Bowling J
Recognizing and reducing the risks of Chagas disease (American trypanosomiasis) in travelers.	NR	/pubmed/18494696	Diaz JH.	J Travel Med. 2008 May-Jun;15(3):184-95. doi: 10.1111/j.1708-8305.2008.00205.x. Review. No abstract available.	J Travel Med. 2008	PubMed	citation	PMID:18494696	pubmed	18494696	create date:2008/05/23 | first author:Diaz JH
Recognizing and reducing the risks of Chagas disease in travelers.	NR	/pubmed/19006520	Bern C, Montgomery SP.	J Travel Med. 2008 Sep-Oct;15(5):385; author reply 386. doi: 10.1111/j.1708-8305.2008.00247_1.x. No abstract available.	J Travel Med. 2008	PubMed	citation	PMID:19006520	pubmed	19006520	create date:2008/11/14 | first author:Bern C
Redefining AIDS: towards a modification of the current AIDS case definition.	NC	/pubmed/8994765	Albrecht H.	Clin Infect Dis. 1997 Jan;24(1):64-74. Review.	Clin Infect Dis. 1997	PubMed	citation	PMID:8994765	pubmed	8994765	create date:1997/01/01 | first author:Albrecht H
Rehabilitation practice patterns for patients with heart failure: the South American perspective.	NC	/pubmed/25432475	Borghi-Silva A, Trimer R, Mendes RG, Arena RA, Schwartzmann PV.	Heart Fail Clin. 2015 Jan;11(1):73-82. doi: 10.1016/j.hfc.2014.08.004. Epub 2014 Oct 11. Review.	Heart Fail Clin. 2015	PubMed	citation	PMID:25432475	pubmed	25432475	create date:2014/11/30 | first author:Borghi-Silva A
Reproductive isolation revealed in preliminary crossbreeding experiments using field collected Triatoma dimidiata (Hemiptera: Reduviidae) from three ITS-2 defined groups.	NT	/pubmed/24041592	GarcÃ­a M, Menes M, Dorn PL, Monroy C, Richards B, Panzera F, Bustamante DM.	Acta Trop. 2013 Dec;128(3):714-8. doi: 10.1016/j.actatropica.2013.09.003. Epub 2013 Sep 13.	Acta Trop. 2013	PubMed	citation	PMID:24041592 | PMCID:PMC3840729	pubmed	24041592	create date:2013/09/18 | first author:GarcÃ­a M
Repurposing of the Open Access Malaria Box for Kinetoplastid Diseases Identifies Novel Active Scaffolds against Trypanosomatids.	NR	/pubmed/25690568	Kaiser M, Maes L, Tadoori LP, Spangenberg T, Ioset JR.	J Biomol Screen. 2015 Jun;20(5):634-45. doi: 10.1177/1087057115569155. Epub 2015 Feb 17.	J Biomol Screen. 2015	PubMed	citation	PMID:25690568	pubmed	25690568	create date:2015/02/19 | first author:Kaiser M
Research priorities for Chagas disease, human African trypanosomiasis and leishmaniasis.	NC	/pubmed/23484340	World Health Organization..	World Health Organ Tech Rep Ser. 2012;(975):v-xii, 1-100.	World Health Organ Tech Rep Ser. 2012	PubMed	citation	PMID:23484340	pubmed	23484340	create date:2012/01/01 | first author:World Health Organization.
Review: surveillance of Chagas disease.	NR	/pubmed/22726647	Hashimoto K, Yoshioka K.	Adv Parasitol. 2012;79:375-428. doi: 10.1016/B978-0-12-398457-9.00006-8. Review.	Adv Parasitol. 2012	PubMed	citation	PMID:22726647	pubmed	22726647	create date:2012/06/26 | first author:Hashimoto K
Risk factors associated with house infestation by the Chagas disease vector Triatoma pallidipennis in Cuernavaca metropolitan area, Mexico.	NT	/pubmed/15958028	Ramsey JM, Alvear AL, OrdoÃ±ez R, MuÃ±oz G, Garcia A, Lopez R, Leyva R.	Med Vet Entomol. 2005 Jun;19(2):219-28.	Med Vet Entomol. 2005	PubMed	citation	PMID:15958028	pubmed	15958028	create date:2005/06/17 | first author:Ramsey JM
Schistosoma mansoni infection and related knowledge among schoolchildren in an endemic area of Minas Gerais, Brazil, prior to educational actions.	NC	/pubmed/27647573	Cabello RKSAA, Beck LCNH, Massara CL, Murta FLG, GuimarÃ£es RJPS, Pieri OS, Schall VT, Favre TC.	Acta Trop. 2016 Dec;164:208-215. doi: 10.1016/j.actatropica.2016.09.015. Epub 2016 Sep 16.	Acta Trop. 2016	PubMed	citation	PMID:27647573	pubmed	27647573	create date:2016/10/30 | first author:Cabello RKSAA
Screening a Natural Product-Based Library against Kinetoplastid Parasites.	NR	/pubmed/29023425	Zulfiqar B, Jones AJ, Sykes ML, Shelper TB, Davis RA, Avery VM.	Molecules. 2017 Oct 12;22(10). pii: E1715. doi: 10.3390/molecules22101715.	Molecules. 2017	PubMed	citation	PMID:29023425	pubmed	29023425	create date:2017/10/13 | first author:Zulfiqar B
Screening the Medicines for Malaria Venture Pathogen Box across Multiple Pathogens Reclassifies Starting Points for Open-Source Drug Discovery.	NC	/pubmed/28674055	Duffy S, Sykes ML, Jones AJ, Shelper TB, Simpson M, Lang R, Poulsen SA, Sleebs BE, Avery VM.	Antimicrob Agents Chemother. 2017 Aug 24;61(9). pii: e00379-17. doi: 10.1128/AAC.00379-17. Print 2017 Sep.	Antimicrob Agents Chemother. 2017	PubMed	citation	PMID:28674055 | PMCID:PMC5571359	pubmed	28674055	create date:2017/07/05 | first author:Duffy S
Sensitivity analysis for causal inference under unmeasured confounding and measurement error problems.	NC	/pubmed/24246288	DÃ­az I, van der Laan MJ.	Int J Biostat. 2013 Nov 19;9(2):149-60. doi: 10.1515/ijb-2013-0004.	Int J Biostat. 2013	PubMed	citation	PMID:24246288	pubmed	24246288	create date:2013/11/20 | first author:DÃ­az I
Seroepidemiology of Trypanosoma cruzi infection in the semiarid rural zone of the State of Rio Grande do Norte, Brazil.	NR	/pubmed/22760134	Brito CR, Sampaio GH, CÃ¢mara AC, Nunes DF, Azevedo PR, Chiari E, GalvÃ£o LM.	Rev Soc Bras Med Trop. 2012 Jun;45(3):346-52.	Rev Soc Bras Med Trop. 2012	PubMed	citation	PMID:22760134	pubmed	22760134	create date:2012/07/05 | first author:Brito CR
Serological diagnosis of Chagas disease in HIV-infected patients.	NR	/pubmed/26108013	Stauffert D, da Silveira MF, Mesenburg MA, Gaspar T, Manta AB, Bicca GL, Villela MM.	Rev Soc Bras Med Trop. 2015 May-Jun;48(3):331-3. doi: 10.1590/0037-8682-0268-2014.	Rev Soc Bras Med Trop. 2015	PubMed	citation	PMID:26108013	pubmed	26108013	create date:2015/06/25 | first author:Stauffert D
Short report: Increasing access to treatment for Chagas disease: the case of Morelos, Mexico.	X	/pubmed/25266353	Manne-Goehler J, Ramsey JM, Salgado MO, Wirtz VJ, Reich MR.	Am J Trop Med Hyg. 2014 Dec;91(6):1125-7. doi: 10.4269/ajtmh.14-0357. Epub 2014 Sep 29.	Am J Trop Med Hyg. 2014	PubMed	citation	PMID:25266353 | PMCID:PMC4257633	pubmed	25266353	create date:2014/10/01 | first author:Manne-Goehler J
Simplified membrane feeding of bloodsucking triatomines (Hemiptera: Reduviidae).	NT	/pubmed/28720489	Duarte GF, Macedo DB, Luz C.	Acta Trop. 2017 Oct;174:130-131. doi: 10.1016/j.actatropica.2017.07.009. Epub 2017 Jul 15.	Acta Trop. 2017	PubMed	citation	PMID:28720489	pubmed	28720489	create date:2017/07/20 | first author:Duarte GF
Sleeping habits affect access to host by Chagas disease vector Triatoma dimidiata.	NT	/pubmed/27809930	Waleckx E, Pasos-Alquicira R, RamÃ­rez-Sierra MJ, Dumonteil E.	Parasit Vectors. 2016 Nov 3;9(1):568.	Parasit Vectors. 2016	PubMed	citation	PMID:27809930 | PMCID:PMC5093973	pubmed	27809930	create date:2016/11/05 | first author:Waleckx E
Social Representations and Practices Towards Triatomines and Chagas Disease in Calakmul, MÃ©xico.	NT	/pubmed/26204555	Valdez-Tah A, Huicochea-GÃ³mez L, Ortega-Canto J, Nazar-Beutelspacher A, Ramsey JM.	PLoS One. 2015 Jul 23;10(7):e0132830. doi: 10.1371/journal.pone.0132830. eCollection 2015.	PLoS One. 2015	PubMed	citation	PMID:26204555 | PMCID:PMC4512683	pubmed	26204555	create date:2015/07/24 | first author:Valdez-Tah A
Socio-cultural aspects of Chagas disease: a systematic review of qualitative research.	X	/pubmed/24069473	Ventura-Garcia L, Roura M, Pell C, Posada E, GascÃ³n J, Aldasoro E, MuÃ±oz J, Pool R.	PLoS Negl Trop Dis. 2013 Sep 12;7(9):e2410. doi: 10.1371/journal.pntd.0002410. eCollection 2013. Review.	PLoS Negl Trop Dis. 2013	PubMed	citation	PMID:24069473 | PMCID:PMC3772024	pubmed	24069473	create date:2013/09/27 | first author:Ventura-Garcia L
Sociocultural factors in the control and prevention of parasitic diseases.	NC	/pubmed/6214836	Mata L.	Rev Infect Dis. 1982 Jul-Aug;4(4):871-9. Review.	Rev Infect Dis. 1982	PubMed	citation	PMID:6214836	pubmed	6214836	create date:1982/07/01 | first author:Mata L
Spatial distribution of triatomines (Reduviidae: Triatominae) in urban areas of the city of Salvador, Bahia, Brazil.	NT	/pubmed/21590670	Santana Kde S, Bavia ME, Lima AD, GuimarÃ£es IC, Soares ES, Silva MM, MendonÃ§a J, Martin Mde S.	Geospat Health. 2011 May;5(2):199-203.	Geospat Health. 2011	PubMed	citation	PMID:21590670	pubmed	21590670	create date:2011/05/19 | first author:Santana Kde S
Spectrum and burden of neglected tropical diseases observed in an infectious and tropical diseases unit in Florence, Italy (2000-2015).	NC	/pubmed/28054225	Zammarchi L, Vellere I, Stella L, Bartalesi F, Strohmeyer M, Bartoloni A.	Intern Emerg Med. 2017 Jun;12(4):467-477. doi: 10.1007/s11739-016-1597-1. Epub 2017 Jan 4.	Intern Emerg Med. 2017	PubMed	citation	PMID:28054225	pubmed	28054225	create date:2017/01/06 | first author:Zammarchi L
Spectrum of illness in international migrants seen at GeoSentinel clinics in 1997-2009, part 2: migrants resettled internationally and evaluated for specific health concerns.	NC	/pubmed/23223602	McCarthy AE, Weld LH, Barnett ED, So H, Coyle C, Greenaway C, Stauffer W, Leder K, Lopez-Velez R, Gautret P, Castelli F, Jenks N, Walker PF, Loutan L, Cetron M; GeoSentinel Surveillance Network..	Clin Infect Dis. 2013 Apr;56(7):925-33. doi: 10.1093/cid/cis1016. Epub 2012 Dec 7.	Clin Infect Dis. 2013	PubMed	citation	PMID:23223602	pubmed	23223602	create date:2012/12/12 | first author:McCarthy AE
Status of and cost of Chagas disease worldwide.	C	/pubmed/23395247	SchmuÃ±is G.	Lancet Infect Dis. 2013 Apr;13(4):283-4. doi: 10.1016/S1473-3099(13)70032-X. Epub 2013 Feb 8. No abstract available.	Lancet Infect Dis. 2013	PubMed	citation	PMID:23395247	pubmed	23395247	create date:2013/02/12 | first author:SchmuÃ±is G
Straight talk with...BT Slingsby. Interviewed by Cassandra Willyard.	NC	/pubmed/24309642	Slingsby BT.	Nat Med. 2013 Dec;19(12):1553. doi: 10.1038/nm1213-1553.	Nat Med. 2013	PubMed	citation	PMID:24309642	pubmed	24309642	create date:2013/12/07 | first author:Slingsby BT
Streptococcus pneumoniae infection regulates expression of neurotrophic factors in the olfactory bulb and cultured olfactory ensheathing cells.	NC	/pubmed/26791522	Ruiz-Mendoza S, Macedo-Ramos H, Santos FA, Quadros-de-Souza LC, Paiva MM, Pinto TC, Teixeira LM, Baetas-da-Cruz W.	Neuroscience. 2016 Mar 11;317:149-61. doi: 10.1016/j.neuroscience.2016.01.016. Epub 2016 Jan 12.	Neuroscience. 2016	PubMed	citation	PMID:26791522	pubmed	26791522	create date:2016/01/23 | first author:Ruiz-Mendoza S
Stroke: a neglected complication of American trypanosomiasis (Chagas' disease).	NR	/pubmed/17663015	Carod-Artal FJ.	Trans R Soc Trop Med Hyg. 2007 Nov;101(11):1075-80. Epub 2007 Jul 30. Review.	Trans R Soc Trop Med Hyg. 2007	PubMed	citation	PMID:17663015	pubmed	17663015	create date:2007/07/31 | first author:Carod-Artal FJ
Structural basis for rational design of inhibitors targeting Trypanosoma cruzi sterol 14Î±-demethylase: two regions of the enzyme molecule potentiate its inhibition.	NH	/pubmed/25033013	Friggeri L, Hargrove TY, Rachakonda G, Williams AD, Wawrzak Z, Di Santo R, De Vita D, Waterman MR, Tortorella S, Villalta F, Lepesheva GI.	J Med Chem. 2014 Aug 14;57(15):6704-17. doi: 10.1021/jm500739f. Epub 2014 Jul 29.	J Med Chem. 2014	PubMed	citation	PMID:25033013 | PMCID:PMC4136671	pubmed	25033013	create date:2014/07/18 | first author:Friggeri L
Successes and failures in the control of infectious diseases in Brazil: social and environmental context, policies, interventions, and research needs.	NC	/pubmed/21561657	Barreto ML, Teixeira MG, Bastos FI, Ximenes RA, Barata RB, Rodrigues LC.	Lancet. 2011 May 28;377(9780):1877-89. doi: 10.1016/S0140-6736(11)60202-X. Epub 2011 May 9.	Lancet. 2011	PubMed	citation	PMID:21561657	pubmed	21561657	create date:2011/05/13 | first author:Barreto ML
Surveillance, health promotion and control of Chagas disease in the Amazon Region--Medical attention in the Brazilian Amazon Region: a proposal.	NR	/pubmed/26560976	Coura JR, Junqueira AC.	Mem Inst Oswaldo Cruz. 2015 Nov;110(7):825-30. doi: 10.1590/0074-02760150153.	Mem Inst Oswaldo Cruz. 2015	PubMed	citation	PMID:26560976 | PMCID:PMC4660612	pubmed	26560976	create date:2015/11/13 | first author:Coura JR
Survey of obstetrician-gynecologists in the United States about Chagas disease.	X	/pubmed/20889886	Verani JR, Montgomery SP, Schulkin J, Anderson B, Jones JL.	Am J Trop Med Hyg. 2010 Oct;83(4):891-5. doi: 10.4269/ajtmh.2010.09-0543.	Am J Trop Med Hyg. 2010	PubMed	citation	PMID:20889886 | PMCID:PMC2946763	pubmed	20889886	create date:2010/10/05 | first author:Verani JR
Survey of Pediatric Infectious Diseases Society Members About Congenital Chagas Disease.	X	/pubmed/28777208	Edwards MS, Abanyie FA, Montgomery SP.	Pediatr Infect Dis J. 2018 Jan;37(1):e24-e27. doi: 10.1097/INF.0000000000001733.	Pediatr Infect Dis J. 2018	PubMed	citation	PMID:28777208	pubmed	28777208	create date:2017/08/05 | first author:Edwards MS
Sustainability of ARV provision in developing countries: challenging a framework based on program history.	NC	/pubmed/28793074	Azeredo TB, Oliveira MA, Santos-Pinto CDB, Miranda ES, Osorio-de-Castro CGS.	Cien Saude Colet. 2017 Aug;22(8):2581-2594. doi: 10.1590/1413-81232017228.29472016.	Cien Saude Colet. 2017	PubMed	citation	PMID:28793074	pubmed	28793074	create date:2017/08/10 | first author:Azeredo TB
Synthesis and biological evaluation of N,N'-squaramides with high in vivo efficacy and low toxicity: toward a low-cost drug against Chagas disease.	NH	/pubmed/24410674	Olmo F, Rotger C, RamÃ­rez-MacÃ­as I, MartÃ­nez L, MarÃ­n C, Carreras L, UrbanovÃ¡ K, Vega M, Chaves-Lemaur G, Sampedro A, Rosales MJ, SÃ¡nchez-Moreno M, Costa A.	J Med Chem. 2014 Feb 13;57(3):987-99. doi: 10.1021/jm4017015. Epub 2014 Jan 22.	J Med Chem. 2014	PubMed	citation	PMID:24410674	pubmed	24410674	create date:2014/01/15 | first author:Olmo F
Synthesis and pharmaceutical properties of N-acyloxymethyl prodrugs of Allop with potential anti-trypanosomal activity.	NR	/pubmed/26181622	Gualdesi MS, Ortiz CS, Raviolo MA.	Drug Dev Ind Pharm. 2016;42(4):602-10. doi: 10.3109/03639045.2015.1061539. Epub 2015 Jul 16.	Drug Dev Ind Pharm. 2016	PubMed	citation	PMID:26181622	pubmed	26181622	create date:2015/07/17 | first author:Gualdesi MS
Synthesis, physicochemical properties of allopurinol derivatives and their biological activity against Trypanosoma cruzi.	NH	/pubmed/24090917	Raviolo MA, Solana ME, Novoa MM, Gualdesi MS, Alba-Soto CD, BriÃ±Ã³n MC.	Eur J Med Chem. 2013 Nov;69:455-64. doi: 10.1016/j.ejmech.2013.08.045. Epub 2013 Sep 13.	Eur J Med Chem. 2013	PubMed	citation	PMID:24090917	pubmed	24090917	create date:2013/10/05 | first author:Raviolo MA
Systematic Review and Meta-analysis of the Pharmacokinetics of Benznidazole in the Treatment of Chagas Disease.	NR	/pubmed/27550362	Wiens MO, Kanters S, Mills E, Peregrina Lucano AA, Gold S, Ayers D, Ferrero L, Krolewiecki A.	Antimicrob Agents Chemother. 2016 Nov 21;60(12):7035-7042. Print 2016 Dec.	Antimicrob Agents Chemother. 2016	PubMed	citation	PMID:27550362 | PMCID:PMC5118981	pubmed	27550362	create date:2016/08/24 | first author:Wiens MO
Targeted screening and health education for Chagas disease tailored to at-risk migrants in Spain, 2007 to 2010.	X	/pubmed/21958531	Navarro M, Perez-Ayala A, Guionnet A, Perez-Molina JA, Navaza B, Estevez L, Norman F, Flores-Chavez M, Lopez-Velez R.	Euro Surveill. 2011 Sep 22;16(38). pii: 19973.	Euro Surveill. 2011	PubMed	citation	PMID:21958531	pubmed	21958531	create date:2011/10/01 | first author:Navarro M
Targeting host mitochondria: A role for the Trypanosoma cruzi amastigote flagellum.	NH	/pubmed/29119655	Lentini G, Dos Santos Pacheco N, Burleigh BA.	Cell Microbiol. 2018 Feb;20(2). doi: 10.1111/cmi.12807. Epub 2017 Nov 28.	Cell Microbiol. 2018	PubMed	citation	PMID:29119655 | PMCID:PMC5764780	pubmed	29119655	create date:2017/11/10 | first author:Lentini G
TB as a cause of hospitalization and in-hospital mortality among people living with HIV worldwide: a systematic review and meta-analysis.	NC	/pubmed/26765347	Ford N, Matteelli A, Shubber Z, Hermans S, Meintjes G, Grinsztejn B, Waldrop G, Kranzer K, Doherty M, Getahun H.	J Int AIDS Soc. 2016 Jan 12;19(1):20714. doi: 10.7448/IAS.19.1.20714. eCollection 2016. Review.	J Int AIDS Soc. 2016	PubMed	citation	PMID:26765347 | PMCID:PMC4712323	pubmed	26765347	create date:2016/01/15 | first author:Ford N
Text message interventions for follow up of infants born to mothers positive for Chagas disease in TucumÃ¡n, Argentina: a feasibility study.	X	/pubmed/26419230	Cormick G, Ciganda A, Cafferata ML, Ripple MJ, Sosa-Estani S, Buekens P, BelizÃ¡n JM, Althabe F.	BMC Res Notes. 2015 Sep 29;8:508. doi: 10.1186/s13104-015-1498-9.	BMC Res Notes. 2015	PubMed	citation	PMID:26419230 | PMCID:PMC4588257	pubmed	26419230	create date:2015/10/01 | first author:Cormick G
The Catalonian Expert Patient Programme for Chagas Disease: An Approach to Comprehensive Care Involving Affected Individuals.	X	/pubmed/26895150	Claveria Guiu I, Caro Mendivelso J, Ouaarab Essadek H, GonzÃ¡lez Mestre MA, Albajar-ViÃ±as P, GÃ³mez I Prat J.	J Immigr Minor Health. 2017 Feb;19(1):80-90. doi: 10.1007/s10903-016-0345-y.	J Immigr Minor Health. 2017	PubMed	citation	PMID:26895150	pubmed	26895150	create date:2016/02/20 | first author:Claveria Guiu I
The continuous challenge of Chagas disease treatment: bridging evidence-based guidelines, access to healthcare, and human rights.	X	/pubmed/29340449	Ramos-Junior AN, Sousa AS.	Rev Soc Bras Med Trop. 2017 Nov-Dec;50(6):745-747. doi: 10.1590/0037-8682-0495-2017. No abstract available.	Rev Soc Bras Med Trop. 2017	PubMed	citation	PMID:29340449	pubmed	29340449	create date:2018/01/18 | first author:Ramos-Junior AN
The costs of preventing and treating chagas disease in Colombia.	C	/pubmed/19015725	Castillo-Riquelme M, Guhl F, Turriago B, Pinto N, Rosas F, MartÃ­nez MF, Fox-Rushby J, Davies C, Campbell-Lendrum D.	PLoS Negl Trop Dis. 2008;2(11):e336. doi: 10.1371/journal.pntd.0000336. Epub 2008 Nov 18.	PLoS Negl Trop Dis. 2008	PubMed	citation	PMID:19015725 | PMCID:PMC2581604	pubmed	19015725	create date:2008/11/19 | first author:Castillo-Riquelme M
The distribution of nifurtimox across the healthy and trypanosome-infected murine blood-brain and blood-cerebrospinal fluid barriers.	NC	/pubmed/21057057	Jeganathan S, Sanderson L, Dogruel M, Rodgers J, Croft S, Thomas SA.	J Pharmacol Exp Ther. 2011 Feb;336(2):506-15. doi: 10.1124/jpet.110.172981. Epub 2010 Nov 5.	J Pharmacol Exp Ther. 2011	PubMed	citation	PMID:21057057 | PMCID:PMC3033724	pubmed	21057057	create date:2010/11/09 | first author:Jeganathan S
The effects of city streets on an urban disease vector.	NT	/pubmed/23341756	Barbu CM, Hong A, Manne JM, Small DS, Quintanilla CalderÃ³n JE, Sethuraman K, Quispe-Machaca V, Ancca-JuÃ¡rez J, Cornejo del Carpio JG, MÃ¡laga Chavez FS, NÃ¡quira C, Levy MZ.	PLoS Comput Biol. 2013;9(1):e1002801. doi: 10.1371/journal.pcbi.1002801. Epub 2013 Jan 17.	PLoS Comput Biol. 2013	PubMed	citation	PMID:23341756 | PMCID:PMC3547802	pubmed	23341756	create date:2013/01/24 | first author:Barbu CM
The Epidemiology, Clinical Manifestations, and Management of Chagas Heart Disease.	NR	/pubmed/25993972	Malik LH, Singh GD, Amsterdam EA.	Clin Cardiol. 2015 Sep;38(9):565-9. doi: 10.1002/clc.22421. Epub 2015 May 21. Review.	Clin Cardiol. 2015	PubMed	citation	PMID:25993972	pubmed	25993972	create date:2015/05/23 | first author:Malik LH
The future of Chagas disease control.	NR	/pubmed/17049308	Schofield CJ, Jannin J, Salvatella R.	Trends Parasitol. 2006 Dec;22(12):583-8. Epub 2006 Oct 16. Review.	Trends Parasitol. 2006	PubMed	citation	PMID:17049308	pubmed	17049308	create date:2006/10/20 | first author:Schofield CJ
The Impact of Nurses on Neglected Tropical Disease Management.	NC	/pubmed/25229995	Blood-Siegfried J, Zeantoe GC, Evans LJ, Bondo J, Forstner JR, Wood K.	Public Health Nurs. 2015 Nov-Dec;32(6):680-701. doi: 10.1111/phn.12149. Epub 2014 Sep 17. Review.	Public Health Nurs. 2015	PubMed	citation	PMID:25229995	pubmed	25229995	create date:2014/09/18 | first author:Blood-Siegfried J
The need for global collaboration to tackle hidden public health crisis of Chagas disease.	NR	/pubmed/24579882	Gascon J, Vilasanjuan R, Lucas A.	Expert Rev Anti Infect Ther. 2014 Apr;12(4):393-5. doi: 10.1586/14787210.2014.896194. Epub 2014 Mar 3.	Expert Rev Anti Infect Ther. 2014	PubMed	citation	PMID:24579882	pubmed	24579882	create date:2014/03/04 | first author:Gascon J
The need of a neonatal preparation for Chagas disease.	NR	/pubmed/16288560	Sosa-Estani S, Belizan JM, Althabe F, Rubinstein A.	PLoS Med. 2005 Nov;2(11):e387. Epub 2005 Nov 29. No abstract available.	PLoS Med. 2005	PubMed	citation	PMID:16288560 | PMCID:PMC1297548	pubmed	16288560	create date:2005/11/18 | first author:Sosa-Estani S
The potential for emergence of Chagas disease in the United States.	NR	/pubmed/18686271	Click Lambert R, Kolivras KN, Resler LM, Brewster CC, Paulson SL.	Geospat Health. 2008 May;2(2):227-39.	Geospat Health. 2008	PubMed	citation	PMID:18686271	pubmed	18686271	create date:2008/08/08 | first author:Click Lambert R
The potential of secondary metabolites from plants as drugs or leads against protozoan neglected diseases - part I.	NC	/pubmed/22414103	Schmidt TJ, Khalid SA, Romanha AJ, Alves TM, Biavatti MW, Brun R, Da Costa FB, de Castro SL, Ferreira VF, de Lacerda MV, Lago JH, Leon LL, Lopes NP, das Neves Amorim RC, Niehues M, Ogungbe IV, Pohlit AM, Scotti MT, Setzer WN, de N C Soeiro M, Steindel M, Tempone AG.	Curr Med Chem. 2012;19(14):2128-75. Review.	Curr Med Chem. 2012	PubMed	citation	PMID:22414103	pubmed	22414103	create date:2012/03/15 | first author:Schmidt TJ
The reception by French physicians of Chagas' discovery of Trypanosoma cruzi and American trypanosomiasis (1909-1925).	NR	/pubmed/20027917	Gachelin G, Opinel A.	Hist Cienc Saude Manguinhos. 2009 Jul;16 Suppl 1:35-56.	Hist Cienc Saude Manguinhos. 2009	PubMed	citation	PMID:20027917	pubmed	20027917	create date:2009/12/24 | first author:Gachelin G
The risk for Chagas' disease in the Midwestern United States organ donor population is low.	NR	/pubmed/15217401	Bryan CF, Tegtmeier GE, Rafik N, Markham LE, Murillo D, Nelson PW, Shield CF 3rd, Warady BA, Aeder MI.	Clin Transplant. 2004;18 Suppl 12:12-5.	Clin Transplant. 2004	PubMed	citation	PMID:15217401	pubmed	15217401	create date:2004/06/26 | first author:Bryan CF
Time to HAART Initiation after Diagnosis and Treatment of Opportunistic Infections in Patients with AIDS in Latin America.	NC	/pubmed/27271083	Crabtree-RamÃ­rez B, Caro-Vega Y, Shepherd BE, Grinsztejn B, Wolff M, Cortes CP, Padgett D, Carriquiry G, Fink V, Jayathilake K, Person AK, McGowan C, Sierra-Madero J; Caribbean, Central and South America Network for HIV Epidemiology (CCASAnet), of the International Epidemiologic Databases to Evaluate AIDS (IeDEA) Program..	PLoS One. 2016 Jun 7;11(6):e0153921. doi: 10.1371/journal.pone.0153921. eCollection 2016.	PLoS One. 2016	PubMed	citation	PMID:27271083 | PMCID:PMC4896474	pubmed	27271083	create date:2016/06/09 | first author:Crabtree-RamÃ­rez B
To fully tackle the gang of four, needs-driven R & D is essential.	NC	/pubmed/16789804	Torreele E, Royce C, Don R, Sevcsik AM, Croft S.	PLoS Med. 2006 Jun;3(6):e282; author reply e284. Epub 2006 Jun 27. No abstract available.	PLoS Med. 2006	PubMed	citation	PMID:16789804 | PMCID:PMC1481644	pubmed	16789804	create date:2006/06/23 | first author:Torreele E
To spray or not to spray? Understanding participation in an indoor residual spray campaign in Arequipa, Peru.	NT	/pubmed/27189446	Paz-SoldÃ¡n VA, Bauer KM, Hunter GC, Castillo-Neyra R, Arriola VD, Rivera-Lanas D, Rodriguez GH, Toledo Vizcarra AM, Mollesaca Riveros LM, Levy MZ, Buttenheim AM.	Glob Public Health. 2018 Jan;13(1):65-82. doi: 10.1080/17441692.2016.1178317. Epub 2016 May 17.	Glob Public Health. 2018	PubMed	citation	PMID:27189446 | PMCID:PMC5491364	pubmed	27189446	create date:2016/05/18 | first author:Paz-SoldÃ¡n VA
Tolerance and safety of nifurtimox in patients with chronic chagas disease.	X	/pubmed/20932171	Jackson Y, Alirol E, Getaz L, Wolff H, Combescure C, Chappuis F.	Clin Infect Dis. 2010 Nov 15;51(10):e69-75. doi: 10.1086/656917. Epub 2010 Oct 8.	Clin Infect Dis. 2010	PubMed	citation	PMID:20932171	pubmed	20932171	create date:2010/10/12 | first author:Jackson Y
Towards Chagas disease elimination: Neonatal screening for congenital transmission in rural communities.	NR	/pubmed/28892479	Pennington PM, JuÃ¡rez JG, Arrivillaga MR, De Urioste-Stone SM, Doktor K, Bryan JP, Escobar CY, CordÃ³n-Rosales C.	PLoS Negl Trop Dis. 2017 Sep 11;11(9):e0005783. doi: 10.1371/journal.pntd.0005783. eCollection 2017 Sep.	PLoS Negl Trop Dis. 2017	PubMed	citation	PMID:28892479 | PMCID:PMC5634652	pubmed	28892479	create date:2017/09/12 | first author:Pennington PM
Translational Activities to Enable NTD Vaccines.	NC	/pubmed/27571699	Gray SA, Coler RN, Carter D, Siddiqui AA.	Prog Mol Biol Transl Sci. 2016;142:291-315. doi: 10.1016/bs.pmbts.2016.05.004. Epub 2016 Jul 9. Review.	Prog Mol Biol Transl Sci. 2016	PubMed	citation	PMID:27571699	pubmed	27571699	create date:2016/08/31 | first author:Gray SA
Transmission and epidemiology of zoonotic protozoal diseases of companion animals.	NT	/pubmed/23297259	Esch KJ, Petersen CA.	Clin Microbiol Rev. 2013 Jan;26(1):58-85. doi: 10.1128/CMR.00067-12. Review.	Clin Microbiol Rev. 2013	PubMed	citation	PMID:23297259 | PMCID:PMC3553666	pubmed	23297259	create date:2013/01/09 | first author:Esch KJ
Transplant tourism and donor-derived parasitic infections.	NC	/pubmed/21839290	Kotton CN.	Transplant Proc. 2011 Jul-Aug;43(6):2448-9. doi: 10.1016/j.transproceed.2011.06.022. Review.	Transplant Proc. 2011	PubMed	citation	PMID:21839290	pubmed	21839290	create date:2011/08/16 | first author:Kotton CN
Travel and transplantation: travel-related diseases in transplant recipients.	NC	/pubmed/23147910	Kotton CN.	Curr Opin Organ Transplant. 2012 Dec;17(6):594-600. doi: 10.1097/MOT.0b013e328359266b. Review.	Curr Opin Organ Transplant. 2012	PubMed	citation	PMID:23147910	pubmed	23147910	create date:2012/11/14 | first author:Kotton CN
Treatment of adult chronic indeterminate Chagas disease with benznidazole and three E1224 dosing regimens: a proof-of-concept, randomised, placebo-controlled trial.	NR	/pubmed/29352704	Torrico F, Gascon J, Ortiz L, Alonso-Vega C, Pinazo MJ, Schijman A, Almeida IC, Alves F, Strub-Wourgaft N, Ribeiro I; E1224 Study Group..	Lancet Infect Dis. 2018 Jan 15. pii: S1473-3099(17)30538-8. doi: 10.1016/S1473-3099(17)30538-8. [Epub ahead of print]	Lancet Infect Dis. 2018	PubMed	citation	PMID:29352704	pubmed	29352704	create date:2018/01/21 | first author:Torrico F
TriatoKey: a web and mobile tool for biodiversity identification of Brazilian triatomine species.	NT	/pubmed/28605769	MÃ¡rcia de Oliveira L, Nogueira de Brito R, Anderson Souza GuimarÃ£es P, Vitor MastrÃ¢ngelo Amaro Dos Santos R, GonÃ§alves Diotaiuti L, de CÃ¡ssia Moreira de Souza R, ConceiÃ§Ã£o Ruiz J.	Database (Oxford). 2017 Jan 1;2017. doi: 10.1093/database/bax033.	Database (Oxford). 2017	PubMed	citation	PMID:28605769 | PMCID:PMC5467554	pubmed	28605769	create date:2017/06/13 | first author:MÃ¡rcia de Oliveira L
Tropical diseases and women.	NC	/pubmed/9034665	Kaur V.	Clin Dermatol. 1997 Jan-Feb;15(1):171-8. Review. No abstract available.	Clin Dermatol. 1997	PubMed	citation	PMID:9034665	pubmed	9034665	create date:1997/01/01 | first author:Kaur V
Trypanocidal drugs for chronic asymptomatic Trypanosoma cruzi infection.	NR	/pubmed/24867876	Villar JC, Perez JG, Cortes OL, Riarte A, Pepper M, Marin-Neto JA, Guyatt GH.	Cochrane Database Syst Rev. 2014 May 27;(5):CD003463. doi: 10.1002/14651858.CD003463.pub2. Review.	Cochrane Database Syst Rev. 2014	PubMed	citation	PMID:24867876	pubmed	24867876	create date:2014/05/29 | first author:Villar JC
Trypanosoma cruzi (Agent of Chagas Disease) in Sympatric Human and Dog Populations in "Colonias" of the Lower Rio Grande Valley of Texas.	NH	/pubmed/28167589	Curtis-Robles R, Zecca IB, Roman-Cruz V, Carbajal ES, Auckland LD, Flores I, Millard AV, Hamer SA.	Am J Trop Med Hyg. 2017 Apr;96(4):805-814. doi: 10.4269/ajtmh.16-0789. Epub 2017 Feb 6.	Am J Trop Med Hyg. 2017	PubMed	citation	PMID:28167589 | PMCID:PMC5392625	pubmed	28167589	create date:2017/02/09 | first author:Curtis-Robles R
Trypanosoma cruzi alkaline 2-DE: Optimization and application to comparative proteome analysis of flagellate life stages.	NR	/pubmed/18778485	MagalhÃ£es AD, Charneau S, Paba J, GuÃ©rcio RA, Teixeira AR, Santana JM, Sousa MV, Ricart CA.	Proteome Sci. 2008 Sep 8;6:24. doi: 10.1186/1477-5956-6-24.	Proteome Sci. 2008	PubMed	citation	PMID:18778485 | PMCID:PMC2553069	pubmed	18778485	create date:2008/09/10 | first author:MagalhÃ£es AD
Trypanosoma cruzi infection induces microfilament depletion in human placenta syncytiotrophoblast.	NH	/pubmed/12852867	Sartori MJ, Pons P, Mezzano L, Lin S, de Fabro SP.	Placenta. 2003 Aug;24(7):767-71.	Placenta. 2003	PubMed	citation	PMID:12852867	pubmed	12852867	create date:2003/07/11 | first author:Sartori MJ
Trypanosoma cruzi Infection Prevalence and Bloodmeal Analysis in Triatomine Vectors of Chagas Disease From Rural Peridomestic Locations in Texas, 2013-2014.	NT	/pubmed/27106934	Gorchakov R, Trosclair LP, Wozniak EJ, Feria PT, Garcia MN, Gunter SM, Murray KO.	J Med Entomol. 2016 Jul;53(4):911-918. Epub 2016 Apr 22. Erratum in: J Med Entomol. 2016 Jun 20;:.	J Med Entomol. 2016	PubMed	citation	PMID:27106934	pubmed	27106934	create date:2016/04/24 | first author:Gorchakov R
Trypanosoma cruzi population dynamics in the Central Ecuadorian Coast.	NT	/pubmed/26200787	Costales JA, Jara-Palacios MA, Llewellyn MS, Messenger LA, OcaÃ±a-Mayorga S, VillacÃ­s AG, Tibayrenc M, Grijalva MJ.	Acta Trop. 2015 Nov;151:88-93. doi: 10.1016/j.actatropica.2015.07.017. Epub 2015 Jul 19.	Acta Trop. 2015	PubMed	citation	PMID:26200787 | PMCID:PMC4659360	pubmed	26200787	create date:2015/07/23 | first author:Costales JA
Trypanosoma cruzi: characterization and isolation of a 57/51,000 m.w. surface glycoprotein (GP57/51) expressed by epimastigotes and bloodstream trypomastigotes.	NH	/pubmed/3090146	Scharfstein J, Schechter M, Senna M, Peralta JM, MendonÃ§a-Previato L, Miles MA.	J Immunol. 1986 Aug 15;137(4):1336-41.	J Immunol. 1986	PubMed	citation	PMID:3090146	pubmed	3090146	create date:1986/08/15 | first author:Scharfstein J
Trypanosoma cruzi: mechanisms for entry into host cells.	NH	/pubmed/8257784	Hall BF.	Semin Cell Biol. 1993 Oct;4(5):323-33. Review.	Semin Cell Biol. 1993	PubMed	citation	PMID:8257784	pubmed	8257784	create date:1993/10/01 | first author:Hall BF
Update: International Task Force for Disease Eradication, 1992.	NC	/pubmed/1518501	Centers for Disease Control (CDC)..	MMWR Morb Mortal Wkly Rep. 1992 Sep 18;41(37):691, 697-8.	MMWR Morb Mortal Wkly Rep. 1992	PubMed	citation	PMID:1518501	pubmed	1518501	create date:1992/09/18 | first author:Centers for Disease Control (CDC).
Urban transmission of Chagas disease in Cochabamba, Bolivia.	NT	/pubmed/18797753	Medrano-Mercado N, Ugarte-Fernandez R, ButrÃ³n V, Uber-Busek S, Guerra HL, AraÃºjo-Jorge TC, Correa-Oliveira R.	Mem Inst Oswaldo Cruz. 2008 Aug;103(5):423-30.	Mem Inst Oswaldo Cruz. 2008	PubMed	citation	PMID:18797753	pubmed	18797753	create date:2008/09/18 | first author:Medrano-Mercado N
Vaccine-linked chemotherapy improves benznidazole efficacy for acute Chagas disease.	NR	/pubmed/29311242	Jones K, Versteeg L, Damania A, Keegan B, Kendricks A, Pollet J, Cruz-Chan JV, Gusovsky F, Hotez PJ, Bottazzi ME.	Infect Immun. 2018 Jan 8. pii: IAI.00876-17. doi: 10.1128/IAI.00876-17. [Epub ahead of print]	Infect Immun. 2018	PubMed	citation	PMID:29311242	pubmed	29311242	create date:2018/01/10 | first author:Jones K
Vaccines to combat the neglected tropical diseases.	NC	/pubmed/21198676	Bethony JM, Cole RN, Guo X, Kamhawi S, Lightowlers MW, Loukas A, Petri W, Reed S, Valenzuela JG, Hotez PJ.	Immunol Rev. 2011 Jan;239(1):237-70. doi: 10.1111/j.1600-065X.2010.00976.x. Review.	Immunol Rev. 2011	PubMed	citation	PMID:21198676 | PMCID:PMC3438653	pubmed	21198676	create date:2011/01/05 | first author:Bethony JM
Validation of a rapid immunochromatographic assay for diagnosis of Trypanosoma cruzi infection among Latin-American Migrants in Geneva, Switzerland.	NR	/pubmed/20554821	Chappuis F, Mauris A, Holst M, Albajar-Vinas P, Jannin J, Luquetti AO, Jackson Y.	J Clin Microbiol. 2010 Aug;48(8):2948-52. doi: 10.1128/JCM.00774-10. Epub 2010 Jun 16.	J Clin Microbiol. 2010	PubMed	citation	PMID:20554821 | PMCID:PMC2916554	pubmed	20554821	create date:2010/06/18 | first author:Chappuis F
Vector control at the household level: an analysis of its impact on women.	NT	/pubmed/8023756	Winch PJ, Lloyd LS, Hoemeke L, Leontsini E.	Acta Trop. 1994 Apr;56(4):327-39. Review.	Acta Trop. 1994	PubMed	citation	PMID:8023756	pubmed	8023756	create date:1994/04/01 | first author:Winch PJ
Verses, viruses, and the vulnerability of the blood supply in industrialized countries.	NC	/pubmed/17596828	Mushahwar IK.	J Med Virol. 2007 Aug;79(8):1229-37. Review.	J Med Virol. 2007	PubMed	citation	PMID:17596828	pubmed	17596828	create date:2007/06/29 | first author:Mushahwar IK
VFV as a New Effective CYP51 Structure-Derived Drug Candidate for Chagas Disease and Visceral Leishmaniasis.	NR	/pubmed/25883390	Lepesheva GI, Hargrove TY, Rachakonda G, Wawrzak Z, Pomel S, Cojean S, Nde PN, Nes WD, Locuson CW, Calcutt MW, Waterman MR, Daniels JS, Loiseau PM, Villalta F.	J Infect Dis. 2015 Nov 1;212(9):1439-48. doi: 10.1093/infdis/jiv228. Epub 2015 Apr 15.	J Infect Dis. 2015	PubMed	citation	PMID:25883390 | PMCID:PMC4601915	pubmed	25883390	create date:2015/04/18 | first author:Lepesheva GI
Vouching for access.	NR	/pubmed/27387878	[No authors listed]	Nat Med. 2016 Jul 7;22(7):693. doi: 10.1038/nm.4151. No abstract available.	Nat Med. 2016	PubMed	citation	PMID:27387878	pubmed	27387878	create date:2016/07/09
What Do We Know About Chagas Disease in the United States?	X	/pubmed/27402515	Montgomery SP, Parise ME, Dotson EM, Bialek SR.	Am J Trop Med Hyg. 2016 Dec 7;95(6):1225-1227. Epub 2016 Jul 11.	Am J Trop Med Hyg. 2016	PubMed	citation	PMID:27402515 | PMCID:PMC5154432	pubmed	27402515	create date:2016/07/13 | first author:Montgomery SP
When the market fails, the poor pay.	NC	/pubmed/17432756	Patnaik MM, Stauffer WM, Campagna A, Stauffer CI, Walker PF.	Minn Med. 2007 Mar;90(3):38-40. No abstract available.	Minn Med. 2007	PubMed	citation	PMID:17432756	pubmed	17432756	create date:2007/04/17 | first author:Patnaik MM
Workplace availability, risk group and perceived barriers predictive of 2016-17 influenza vaccine uptake in the United States: A cross-sectional study.	NC	/pubmed/28890192	Luz PM, Johnson RE, Brown HE.	Vaccine. 2017 Oct 13;35(43):5890-5896. doi: 10.1016/j.vaccine.2017.08.078. Epub 2017 Sep 8.	Vaccine. 2017	PubMed	citation	PMID:28890192	pubmed	28890192	create date:2017/09/12 | first author:Luz PM
[Epicardial VT ablation : In whom, when, how and why?]	NC	/pubmed/29946891	Ene E, HalbfaÃŸ P, Nentwich K, Sonne K, Berkovitz A, Wolf AK, Deneke T.	Herzschrittmacherther Elektrophysiol. 2018 Jun 26. doi: 10.1007/s00399-018-0578-7. [Epub ahead of print] Review. German.	Herzschrittmacherther Elektrophysiol. 2018	PubMed	citation	PMID:29946891	pubmed	29946891	create date:2018/06/28 | first author:Ene E
Sterol 14Î±-Demethylase Structure-Based Design of VNI (( R)- N-(1-(2,4-Dichlorophenyl)-2-(1 H-imidazol-1-yl)ethyl)-4-(5-phenyl-1,3,4-oxadiazol-2-yl)benzamide)) Derivatives To Target Fungal Infections: Synthesis, Biological Evaluation, and Crystallographic Analysis.	NC	/pubmed/29894182	Friggeri L, Hargrove TY, Wawrzak Z, Blobaum AL, Rachakonda G, Lindsley CW, Villalta F, Nes WD, Botta M, Guengerich FP, Lepesheva GI.	J Med Chem. 2018 Jul 12;61(13):5679-5691. doi: 10.1021/acs.jmedchem.8b00641. Epub 2018 Jun 25.	J Med Chem. 2018	PubMed	citation	PMID:29894182	pubmed	29894182	create date:2018/06/13 | first author:Friggeri L
Complementary Paths to Chagas Disease Elimination: The Impact of Combining Vector Control With Etiological Treatment.	X	/pubmed/29860294	CucunubÃ¡ ZM, Nouvellet P, Peterson JK, Bartsch SM, Lee BY, Dobson AP, BasÃ¡Ã±ez MG.	Clin Infect Dis. 2018 Jun 1;66(suppl_4):S293-S300. doi: 10.1093/cid/ciy006.	Clin Infect Dis. 2018	PubMed	citation	PMID:29860294 | PMCID:PMC5982731	pubmed	29860294	create date:2018/06/04 | first author:CucunubÃ¡ ZM
Bioengineered carboxymethyl cellulose-doxorubicin prodrug hydrogels for topical chemotherapy of melanoma skin cancer.	NC	/pubmed/29804993	Capanema NSV, Mansur AAP, Carvalho SM, Carvalho IC, Chagas P, de Oliveira LCA, Mansur HS.	Carbohydr Polym. 2018 Sep 1;195:401-412. doi: 10.1016/j.carbpol.2018.04.105. Epub 2018 Apr 30.	Carbohydr Polym. 2018	PubMed	citation	PMID:29804993	pubmed	29804993	create date:2018/05/29 | first author:Capanema NSV
Screening of the MMV and GSK open access chemical boxes using a viability assay developed against the kinetoplastid Crithidia fasciculata.	NC	/pubmed/29782894	Kipandula W, Young SA, MacNeill SA, Smith TK.	Mol Biochem Parasitol. 2018 Jun;222:61-69. doi: 10.1016/j.molbiopara.2018.05.001. Epub 2018 May 18.	Mol Biochem Parasitol. 2018	PubMed	citation	PMID:29782894	pubmed	29782894	create date:2018/05/22 | first author:Kipandula W
The challenge of discordant serology in Chagas disease: The role of two confirmatory techniques in inconclusive cases.	X	/pubmed/29775566	Moure Z, Sulleiro E, Iniesta L, Guillen C, Molina I, Alcover MM, Riera C, Pumarola T, Fisa R.	Acta Trop. 2018 May 15;185:144-148. doi: 10.1016/j.actatropica.2018.05.010. [Epub ahead of print]	Acta Trop. 2018	PubMed	citation	PMID:29775566	pubmed	29775566	create date:2018/05/19 | first author:Moure Z
[Satisfaction of Chagas disease patients attended at a pharmaceutical care service in the State of CearÃ¡, Brazil].	X	/pubmed/29768603	Costa ACD, CÃ¢ndido DDS, Fidalgo ASOBV, Silva Filho JDD, Viana CEM, Lima MA, Andrade MC, Oliveira MF.	Cien Saude Colet. 2018 May;23(5):1483-1494. doi: 10.1590/1413-81232018235.10982016. Portuguese.	Cien Saude Colet. 2018	PubMed	citation	PMID:29768603	pubmed	29768603	create date:2018/05/17 | first author:Costa ACD
Comparison of parasite loads in serum and blood samples from patients in acute and chronic phases of Chagas disease.	NT	/pubmed/29661257	HernÃ¡ndez C, TeherÃ¡n A, FlÃ³rez C, RamÃ­rez JD.	Parasitology. 2018 Apr 17:1-7. doi: 10.1017/S0031182018000598. [Epub ahead of print]	Parasitology. 2018	PubMed	citation	PMID:29661257	pubmed	29661257	create date:2018/04/18 | first author:HernÃ¡ndez C
Treatment of adult chronic indeterminate Chagas disease with benznidazole and three E1224 dosing regimens: a proof-of-concept, randomised, placebo-controlled trial.	NT	/pubmed/29352704	Torrico F, Gascon J, Ortiz L, Alonso-Vega C, Pinazo MJ, Schijman A, Almeida IC, Alves F, Strub-Wourgaft N, Ribeiro I; E1224 Study Group..	Lancet Infect Dis. 2018 Apr;18(4):419-430. doi: 10.1016/S1473-3099(17)30538-8. Epub 2018 Jan 16.	Lancet Infect Dis. 2018	PubMed	citation	PMID:29352704	pubmed	29352704	create date:2018/01/21 | first author:Torrico F
Multimodality imaging evaluation of Chagas disease: an expert consensus of Brazilian Cardiovascular Imaging Department (DIC) and the European Association of Cardiovascular Imaging (EACVI).	NT	/pubmed/29029074	Nunes MCP, Badano LP, Marin-Neto JA, Edvardsen T, FernÃ¡ndez-GolfÃ­n C, Bucciarelli-Ducci C, Popescu BA, Underwood R, Habib G, Zamorano JL, Saraiva RM, Sabino EC, Botoni FA, Barbosa MM, Barros MVL, Falqueto E, SimÃµes MV, Schmidt A, Rochitte CE, Rocha MOC, Ribeiro ALP, Lancellotti P.	Eur Heart J Cardiovasc Imaging. 2018 Apr 1;19(4):459-460n. doi: 10.1093/ehjci/jex154.	Eur Heart J Cardiovasc Imaging. 2018	PubMed	citation	PMID:29029074	pubmed	29029074	create date:2017/10/14 | first author:Nunes MCP
Management of syphilis in pregnancy: Knowledge and practices of health care providers and barriers to the control of disease in Teresina, Brazil.	NC	/pubmed/28983958	Rodrigues DC, Domingues RMSM.	Int J Health Plann Manage. 2018 Apr;33(2):329-344. doi: 10.1002/hpm.2463. Epub 2017 Oct 6.	Int J Health Plann Manage. 2018	PubMed	citation	PMID:28983958	pubmed	28983958	create date:2017/10/07 | first author:Rodrigues DC

## Sheet: relevant records
Title	Classification	Design	Location	source	authors	citation
A strategy for scaling up access to comprehensive care in adults with Chagas disease in endemic countries: The Bolivian Chagas Platform.	A	D	LA	/pubmed/28820896	Pinazo MJ, Pinto J, Ortiz L, SÃ¡nchez J, GarcÃ­a W, Saravia R, Cortez MR, Moriana S, Grau E, Lozano D, Gascon J, Torrico F.	PLoS Negl Trop Dis. 2017 Aug 18;11(8):e0005770. doi: 10.1371/journal.pntd.0005770. eCollection 2017 Aug.
A Community-Based Screening Program for Chagas Disease in the USA.	A	D	US	/pubmed/28756912	Meymandi SK, Hernandez S, Forsyth CJ.	Trends Parasitol. 2017 Nov;33(11):828-831. doi: 10.1016/j.pt.2017.07.003. Epub 2017 Jul 27.
[Estimating demand for anti-Chagas drugs: a contribution for access in Latin America].	A	F	LA	/pubmed/28614468	Chaves GC, Abi-Saab Arrieche M, Rode J, Mechali D, Reis PO, Alves RV, Stobbaerts E, Aguilar NG, Ribeiro I.	Rev Panam Salud Publica. 2017 Jun 8;41:e45. Spanish.
[Strategy to improve access to etiological treatment of Chagas disease at the first level of care in Argentina].	A	D	LA	/pubmed/28591327	Klein K, Burrone MS, Alonso JP, Ares LR, MartÃ­ SG, Lavenia A, CalderÃ³n E, Spillmann C, Estani SS.	Rev Panam Salud Publica. 2017 May 25;41:e20. Spanish.
Improving access to Chagas disease diagnosis and etiologic treatment in remote rural communities of the Argentine Chaco through strengthened primary health care and broad social participation.	A	D	LA	/pubmed/28192425	Sartor P, Colaianni I, Cardinal MV, Bua J, Freilij H, GÃ¼rtler RE.	PLoS Negl Trop Dis. 2017 Feb 13;11(2):e0005336. doi: 10.1371/journal.pntd.0005336. eCollection 2017 Feb.
Text message interventions for follow up of infants born to mothers positive for Chagas disease in TucumÃ¡n, Argentina: a feasibility study.	A	D	LA	/pubmed/26419230	Cormick G, Ciganda A, Cafferata ML, Ripple MJ, Sosa-Estani S, Buekens P, BelizÃ¡n JM, Althabe F.	BMC Res Notes. 2015 Sep 29;8:508. doi: 10.1186/s13104-015-1498-9.
Controlling congenital and paediatric chagas disease through a community health approach with active surveillance and promotion of paediatric awareness.	A	D	E	/pubmed/25416081	Soriano-Arandes A, Basile L, Ouaarab H, ClaverÃ­a I, GÃ³mez i Prat J, Cabezos J, Ciruela P, Albajar-ViÃ±as P, JanÃ© M.	BMC Public Health. 2014 Nov 21;14:1201. doi: 10.1186/1471-2458-14-1201.
Achievements and challenges upon the implementation of a program for national control of congenital Chagas in Bolivia: results 2004-2009.	A	C	LA	/pubmed/23875039	Alonso-Vega C, Billot C, Torrico F.	PLoS Negl Trop Dis. 2013 Jul 11;7(7):e2304. doi: 10.1371/journal.pntd.0002304. Print 2013.
Mitigating social and health inequities: community participation and Chagas disease in rural Argentina.	A	D	LA	/pubmed/21229423	Llovet I, Dinardi G, De Maio FG.	Glob Public Health. 2011;6(4):371-84. doi: 10.1080/17441692.2010.539572.
Access to diagnosis and treatment of Chagas disease/infection in endemic and non-endemic countries in the XXI century.	A	F	G	/pubmed/17713680	Villa L, Morote S, Bernal O, Bulla D, Albajar-Vinas P.	Mem Inst Oswaldo Cruz. 2007 Oct 30;102 Suppl 1:87-94. Epub 2007 Nov 5.
[The ACHEI Program: Chagas' disease awareness through comprehensive education in the municipality of MaringÃ¡, Northwest ParanÃ¡, Brazil].	A	D	LA	/pubmed/11175587	de AraÃºjo SM, AndÃ³ MH, Cassarotti DJ, Mota DC, Borges SM, Gomes ML.	Rev Soc Bras Med Trop. 2000 Nov-Dec;33(6):565-72. Portuguese.
Interdisciplinary approach at the primary healthcare level for Bolivian immigrants with Chagas disease in the city of SÃ£o Paulo.	A	D	LA	/pubmed/11175587	Shikanai Yasuda MA1,2, Sátolo CG3, Carvalho NB4, Atala MM5, Ferrufino RQ1, Leite RM6, Furucho CR2, Luna E7, Silva RA8, Hage M9, Oliveira CM2, Busser FD2, Freitas VL1,2, Wanderley DM8, Martinelli L3, Almeida SR3, Viñas PA10, Carneiro N Jr3,11.	PLoS Negl Trop Dis. 2017 Mar 23;11(3):e0005466. doi: 10.1371/journal.pntd.0005466. eCollection 2017 Mar.
The Catalonian Expert Patient Programme for Chagas Disease: An Approach to Comprehensive Care Involving Affected Individuals.	A	D	E	/pubmed/11175587	Claveria Guiu I1, Caro Mendivelso J2, Ouaarab Essadek H3, González Mestre MA4,5, Albajar-Viñas P6,7, Gómez I Prat J3.	J Immigr Minor Health. 2017 Feb;19(1):80-90. doi: 10.1007/s10903-016-0345-y.
Improved completion rates and characterization of drug reactions with an intensive Chagas disease treatment program in rural Bolivia.	A	D	LA	/pubmed/11175587	Jeffrey A. Tornheim, 1 , * Daniel F. Lozano Beltran, 2 Robert H. Gilman, 3 Mario Castellon, 2 Marco A. Solano Mercado, 2Walter Sullca, 4 Faustino Torrico, 2 and Caryn Bern	Journal List
Targeted screening and health education for Chagas disease tailored to at-risk migrants in Spain, 2007 to 2010.	A	D	E	/pubmed/11175587	Navarro M1, Perez-Ayala A, Guionnet A, Perez-Molina JA, Navaza B, Estevez L, Norman F, Flores-Chavez M, Lopez-Velez R.	Euro Surveill. 2011 Sep 22;16(38). pii: 19973.
All-around care for patients with Chagas disease: a challenge for the XXI century.	A	D	LA	/pubmed/11175587	Oliveira Wd Jr1.	Mem Inst Oswaldo Cruz. 2009 Jul;104 Suppl 1:181-6.
[Integral treatment of congenital Chagas disease: the Bolivian experience ].	A	D	LA	/pubmed/11175587	Suárez E1, Alonso-Vega C, Torrico F, Córdova M.	Rev Soc Bras Med Trop. 2005;38 Suppl 2:21-3.
Complementary Paths to Chagas Disease Elimination: The Impact of Combining Vector Control With Etiological Treatment.	A	S	LA	/pubmed/29860294	CucunubÃ¡ ZM, Nouvellet P, Peterson JK, Bartsch SM, Lee BY, Dobson AP, BasÃ¡Ã±ez MG.	Clin Infect Dis. 2018 Jun 1;66(suppl_4):S293-S300. doi: 10.1093/cid/ciy006.
[Satisfaction of Chagas disease patients attended at a pharmaceutical care service in the State of CearÃ¡, Brazil].	A	Q	LA	/pubmed/29768603	Costa ACD, CÃ¢ndido DDS, Fidalgo ASOBV, Silva Filho JDD, Viana CEM, Lima MA, Andrade MC, Oliveira MF.	Cien Saude Colet. 2018 May;23(5):1483-1494. doi: 10.1590/1413-81232018235.10982016. Portuguese.
It's Like a Phantom Disease": Patient Perspectives on Access to Treatment for Chagas Disease in the United States.	B	Q	US	/pubmed/29380723	Forsyth CJ, Hernandez S, Flores CA, Roman MF, Nieto JM, Marquez G, Sequeira J, Sequeira H, Meymandi SK.	Am J Trop Med Hyg. 2018 Mar;98(3):735-741. doi: 10.4269/ajtmh.17-0691. Epub 2018 Jan 25.
Chagas Disease Infection among Migrants at the Mexico/Guatemala Border.	B	C	LA	/pubmed/29016286	Conners EE, OrdoÃ±ez TL, Cordon-Rosales C, Casanueva CF, Miranda SM, Brouwer KC.	Am J Trop Med Hyg. 2017 Oct;97(4):1134-1140. doi: 10.4269/ajtmh.16-0777. Epub 2017 Oct 10.
Survey of Pediatric Infectious Diseases Society Members About Congenital Chagas Disease.	B	C	US	/pubmed/28777208	Edwards MS, Abanyie FA, Montgomery SP.	Pediatr Infect Dis J. 2018 Jan;37(1):e24-e27. doi: 10.1097/INF.0000000000001733.
From Lemongrass to Ivermectin: Ethnomedical Management of Chagas Disease in Tropical Bolivia.	B	M	LA	/pubmed/28759265	Forsyth C.	Med Anthropol. 2017 Jul 31:1-17. doi: 10.1080/01459740.2017.1360878. [Epub ahead of print]
Chagas disease: review of needs, neglect, and obstacles to treatment access in Latin America.	B	C	LA	/pubmed/28700045	Pinheiro E, Brum-Soares L, Reis R, Cubides JC.	Rev Soc Bras Med Trop. 2017 May-Jun;50(3):296-300. doi: 10.1590/0037-8682-0433-2016. Review.
Challenges in the management of Chagas disease in Latin-American migrants in Europe.	B	C	E	/pubmed/28428122	Monge-Maillo B, LÃ³pez-VÃ©lez R.	Clin Microbiol Infect. 2017 May;23(5):290-295. doi: 10.1016/j.cmi.2017.04.013. Epub 2017 Apr 17. Review.
How universal is coverage and access to diagnosis and treatment for Chagas disease in Colombia? A health systems analysis.	B	M	LA	/pubmed/28107703	CucunubÃ¡ ZM, Manne-Goehler JM, DÃ­az D, Nouvellet P, Bernal O, Marchiol A, BasÃ¡Ã±ez MG, Conteh L.	Soc Sci Med. 2017 Feb;175:187-198. doi: 10.1016/j.socscimed.2017.01.002. Epub 2017 Jan 4.
Cross-sectional, descriptive study of Chagas disease among citizens of Bolivian origin living in Munich, Germany.	B	C	E	/pubmed/28093440	Navarro M, Berens-Riha N, Hohnerlein S, Seiringer P, von Saldern C, Garcia S, Blasco-HernÃ¡ndez T, Navaza B, Shock J, Bretzel G, Hoelscher M, LÃ¶scher T, Albajar-ViÃ±as P, Pritsch M.	BMJ Open. 2017 Jan 16;7(1):e013960. doi: 10.1136/bmjopen-2016-013960.
Physician Knowledge of Chagas Disease in Hispanic Immigrants Living in Appalachian Ohio.	B	C	US	/pubmed/27324820	Amstutz-Szalay S.	J Racial Ethn Health Disparities. 2017 Jun;4(3):523-528. doi: 10.1007/s40615-016-0254-8. Epub 2016 Jun 20.
Controlled but not cured: Structural processes and explanatory models of Chagas disease in tropical Bolivia.	B	M	LA	/pubmed/26432176	Forsyth C.	Soc Sci Med. 2015 Nov;145:7-16. doi: 10.1016/j.socscimed.2015.09.022. Epub 2015 Sep 15.
Neglect of a Neglected Disease in Italy: The Challenge of Access-to-Care for Chagas Disease in Bergamo Area.	B	C	E	/pubmed/26406325	Repetto EC, Zachariah R, Kumar A, Angheben A, Gobbi F, Anselmi M, Al Rousan A, Torrico C, Ruiz R, Ledezma G, Buoninsegna MC, Khogali M, Van den Bergh R, De Maio G, Egidi AM, Maccagno B, Garelli S.	PLoS Negl Trop Dis. 2015 Sep 25;9(9):e0004103. doi: 10.1371/journal.pntd.0004103. eCollection 2015 Sep.
Access to care for Chagas disease in the United States: a health systems analysis.	B	M	US	/pubmed/25986581	Manne-Goehler J, Reich MR, Wirtz VJ.	Am J Trop Med Hyg. 2015 Jul;93(1):108-13. doi: 10.4269/ajtmh.14-0826. Epub 2015 May 18.
Short report: Increasing access to treatment for Chagas disease: the case of Morelos, Mexico.	B	M	LA	/pubmed/25266353	Manne-Goehler J, Ramsey JM, Salgado MO, Wirtz VJ, Reich MR.	Am J Trop Med Hyg. 2014 Dec;91(6):1125-7. doi: 10.4269/ajtmh.14-0357. Epub 2014 Sep 29.
Knowledge and perceptions of Chagas disease in a rural Honduran community.	B	C	LA	/pubmed/25204581	Donovan SD, Stevens M, Sanogo K, Masroor N, Bearman G.	Rural Remote Health. 2014;14(3):2845. Epub 2014 Sep 10.
Chagas disease awareness among Latin American immigrants living in Los Angeles, California.	B	C	US	/pubmed/25200261	Sanchez DR, Traina MI, Hernandez S, Smer AM, Khamag H, Meymandi SK.	Am J Trop Med Hyg. 2014 Nov;91(5):915-9. doi: 10.4269/ajtmh.14-0305. Epub 2014 Sep 8.
Cultural barriers to effective communication between Indigenous communities and health care providers in Northern Argentina: an anthropological contribution to Chagas disease prevention and control.	B	Q	LA	/pubmed/24476151	Dell'Arciprete A, Braunstein J, Touris C, Dinardi G, Llovet I, Sosa-Estani S.	Int J Equity Health. 2014 Jan 29;13:6. doi: 10.1186/1475-9276-13-6.
Barriers to treatment access for Chagas disease in Mexico.	B	M	LA	/pubmed/24147169	Manne JM, Snively CS, Ramsey JM, Salgado MO, BÃ¤rnighausen T, Reich MR.	PLoS Negl Trop Dis. 2013 Oct 17;7(10):e2488. doi: 10.1371/journal.pntd.0002488. eCollection 2013.
Socio-cultural aspects of Chagas disease: a systematic review of qualitative research.	B	R	G	/pubmed/24069473	Ventura-Garcia L, Roura M, Pell C, Posada E, GascÃ³n J, Aldasoro E, MuÃ±oz J, Pool R.	PLoS Negl Trop Dis. 2013 Sep 12;7(9):e2410. doi: 10.1371/journal.pntd.0002410. eCollection 2013. Review.
Barriers to Testing and Treatment for Chagas Disease among Latino Immigrants in Georgia.	B	M	US	/pubmed/23326646	Minneman RM, Hennink MM, Nicholls A, Salek SS, Palomeque FS, Khawja A, Albor LC, Pennock CC, Leon JS.	J Parasitol Res. 2012;2012:295034. doi: 10.1155/2012/295034. Epub 2012 Dec 30.
Metabolic, mental health, behavioural and socioeconomic characteristics of migrants with Chagas disease in a non-endemic country.	B	C	E	/pubmed/22487303	Jackson Y, Castillo S, Hammond P, Besson M, Brawand-Bron A, Urzola D, Gaspoz JM, Chappuis F.	Trop Med Int Health. 2012 May;17(5):595-603. doi: 10.1111/j.1365-3156.2012.02965.x. Epub 2012 Apr 5.
Chagas disease in Switzerland: history and challenges.	B	C	E	/pubmed/21944555	Jackson Y, Chappuis F.	Euro Surveill. 2011 Sep 15;16(37). pii: 19963.
Survey of obstetrician-gynecologists in the United States about Chagas disease.	B	C	US	/pubmed/20889886	Verani JR, Montgomery SP, Schulkin J, Anderson B, Jones JL.	Am J Trop Med Hyg. 2010 Oct;83(4):891-5. doi: 10.4269/ajtmh.2010.09-0543.
Physician awareness of Chagas disease, USA.	B	C	US	/pubmed/20409389	Stimpert KK, Montgomery SP.	Emerg Infect Dis. 2010 May;16(5):871-2. doi: 10.3201/eid1605.091440. No abstract available.
Awareness of stroke risk in chagasic stroke patients.	B	C	LA	/pubmed/17574599	Carod-Artal FJ, Ribeiro Lda S, Vargas AP.	J Neurol Sci. 2007 Dec 15;263(1-2):35-9. Epub 2007 Jun 15.
Knowledge and experiences of Chagas disease in Bolivian women living in Spain: a qualitative study.	B	Q	E	/pubmed/11175587	Blasco-Hernández T1, García-San Miguel L2, Navaza B3, Navarro M3, Benito A4.	Glob Health Action. 2016 Mar 11;9:30201. doi: 10.3402/gha.v9.30201. eCollection 2016.
Chagas Disease in a Non-endemic Country: A Multidisciplinary Research, Bologna, Italy.	B	M	E	/pubmed/11175587	Di Girolamo C1, Martelli G2, Ciannameo A3, Vocale C4, Fini M5, Stefanini A3, Landini MP4, Viale P2, Verucchi G2.	J Immigr Minor Health. 2016 Jun;18(3):616-23. doi: 10.1007/s10903-015-0214-0.
Hyperendemic Chagas disease and the unmet need for pacemakers in the Bolivian Chaco.	B	C	LA	/pubmed/11175587	Eva H. Clark, 1 , * Jackie Sherbuk, 2 Emi Okamoto, 2 Malasa Jois, 3 Gerson Galdos-Cardenas, 4 Julio Vela-Guerra, 5Gilberto Silvio Menacho-Mendez, 6 Ricardo W. Bozo-Gutierrez, 7 Antonio B. Fernandez, 8 Thomas C. Crawford, 9Rony Colanzi, 4 Robert H. Gilman, 10 Caryn Bern,	Journal List
Tolerance and safety of nifurtimox in patients with chronic chagas disease.	B	C	E	/pubmed/11175587	Jackson Y1, Alirol E, Getaz L, Wolff H, Combescure C, Chappuis F.	Clin Infect Dis. 2010 Nov 15;51(10):e69-75. doi: 10.1086/656917. Epub 2010 Oct 8.
[How health activities view man and how man rethinks them: an anthropological analysis of Chagas disease control].	B	Q	LA	/pubmed/11175587	Magnani C1, Dias JC, Gontijo ED.	Cad Saude Publica. 2009 Sep;25(9):1947-56.
[Representations, myths, and behaviors among Chagas disease patients with pacemakers].	B	Q	LA	/pubmed/11175587	Magnani C1, Oliveira BG, Gontijo ED.	Cad Saude Publica. 2007 Jul;23(7):1624-32.
Knowledge deficits regarding Chagas disease may place Mexico's blood supply at risk.	B	C	LA	/pubmed/11175587	Trivedi M1, Sanghavi D.	Transfus Apher Sci. 2010 Oct;43(2):193-6. doi: 10.1016/j.transci.2010.07.008. Epub 2010 Aug 4.
The challenge of discordant serology in Chagas disease: The role of two confirmatory techniques in inconclusive cases.	B	C	LA	/pubmed/29775566	Moure Z, Sulleiro E, Iniesta L, Guillen C, Molina I, Alcover MM, Riera C, Pumarola T, Fisa R.	Acta Trop. 2018 May 15;185:144-148. doi: 10.1016/j.actatropica.2018.05.010. [Epub ahead of print]
The continuous challenge of Chagas disease treatment: bridging evidence-based guidelines, access to healthcare, and human rights.	NR			/pubmed/29340449	Ramos-Junior AN, Sousa AS.	Rev Soc Bras Med Trop. 2017 Nov-Dec;50(6):745-747. doi: 10.1590/0037-8682-0495-2017. No abstract available.
Access to benznidazole for Chagas disease in the United States-Cautious optimism?	NR			/pubmed/28910299	Alpern JD, Lopez-Velez R, Stauffer WM.	PLoS Negl Trop Dis. 2017 Sep 14;11(9):e0005794. doi: 10.1371/journal.pntd.0005794. eCollection 2017 Sep.
Access to Chagas disease treatment in non-endemic countries: the case of Spain.	NR			/pubmed/28495262	Navarro M, de Los Santos JJ.	Lancet Glob Health. 2017 Jun;5(6):e577. doi: 10.1016/S2214-109X(17)30177-8. No abstract available.
What Do We Know About Chagas Disease in the United States?	NR			/pubmed/27402515	Montgomery SP, Parise ME, Dotson EM, Bialek SR.	Am J Trop Med Hyg. 2016 Dec 7;95(6):1225-1227. Epub 2016 Jul 11.
Need for pharmacist awareness of Chagas disease.	NR			/pubmed/24939495	Romo ML.	Am J Health Syst Pharm. 2014 Jul 1;71(13):1069-70. doi: 10.2146/ajhp140102. No abstract available.
Recognizing and meeting the challenge of Chagas disease in the USA.	NR			/pubmed/19968514	Bowling J, Walter EA.	Expert Rev Anti Infect Ther. 2009 Dec;7(10):1223-34. doi: 10.1586/eri.09.107. Review.
Prognostic impact of Chagas disease in the United States.	NR			/pubmed/19081392	Milei J, Guerri-Guttenberg RA, Grana DR, Storino R.	Am Heart J. 2009 Jan;157(1):22-9. doi: 10.1016/j.ahj.2008.08.024. Epub 2008 Oct 29. Review.
[Chagas disease, environment, participation, and the state].	NR			/pubmed/11426278	Dias JC.	Cad Saude Publica. 2001;17 Suppl:165-9. Portuguese.
[OPS/MSF Regional Consultation Technique on Organization and Structure of the Medical Attention of patient with Chagas disease].	NR

## Sheet: key
code	sheet	category	meaning
NC	all		Not Chagas
NT	all		not related to Chagas access or barriers
C	all		Cost studies
X	all		relevant (access or barriers study)
NR	relevant	code	not describing research
B	relevant	code	Barriers
A	relevant	code	Access
C	relevant	design	cross-sectional
Q	relevant	design	qualitative
M	relevant	design	mixed-methods
F	relevant	design	forecasting
S	relevant	design	statistical
D	relevant	design	descriptive
LA	relevant	location	Latin America
US	relevant	location	United States
E	relevant	location	Europe
G	relevant	location	Global
